# Supplementary material for: Characterization of Acute Poisoning in Hospitalized Children in Southwest China
Source: Front Pediatr. 2021 Dec 10;9:727900. doi: 10.3389/fped.2021.727900 (PMC8705540; doi:10.3389/fped.2021.727900)
Supplement: Supplementary file 1 [file Table_1.XLSX]

## Sheet: Sheet1
YEAR	poisoning children	Total hospital admissions	%
2012	126	54961	0.23
2013	146	59148	0.25
2014	124	65483	0.19
2015	120	67844	0.18
2016	132	75506	0.17
2017	87	79700	0.11
2018	118	88645	0.13
2019	104	95252	0.11
2020	119	81900	0.15
