# Supplementary material for: Characterization of Acute Poisoning in Hospitalized Children in Southwest China
Source: Front Pediatr. 2021 Dec 10;9:727900. doi: 10.3389/fped.2021.727900 (PMC8705540; doi:10.3389/fped.2021.727900)
Supplement: Supplementary file 2 [file Table_2.xls]

## Sheet: 2012-2020��������-��ԭʼ����-0606
Year	ID	Gender	Age	Place of residential	Underlying diseases	Poisonous substance	Cause of poisoning	Place of poisoning	Hospitalization days
2014	871503/0009159661	male	3y11m	rural	none	Organophosphorus	contact	home	7
2014	883439/0009453270	male	10m4d	rural	father takes drugs	Drugs（heroin）	accidentally taken by oneself	home	2
2020	1220462/0015876910	male	14y5m	rural	none	cosmetics	suicide	school	2
2014	830139/0008631137	male	6y7m	rural	none	fish gall	accidentally taken by oneself	home	9
2014	867664/0009219455	female	8y9m	urban	none	Drugs（Zaoren capsule）	suicide	home	2
2015	931111/0012051962	female	11y11m	rural	none	Parquat	suicide	home	11
2018	1086561/0014328678	female	6m30d	urban	none	Drugs（Ambroxol Hydrochloride and Clenbuterol Hydrochloride Oral Solution）	accidentally taken by oneself	home	4
2014	857020/0009274285	male	11m1d	rural	none	poisonous rat poison	accidentally taken by oneself	home	24
2015	918474/0009576918	female	14y11m	rural	none	Parquat	accidentally taken by oneself	home	15
2018	1104719/0014543275	male	5y6m	rural	none	Rat poison（Bromadiolone）	accidentally taken by oneself	unknown	5
2012	770420	male	9m17d	rural	none	Organophosphorus	accidentally taken by oneself	home	6
2015	917522/0009844667	female	11y9m	rural	none	cosmetics	accidentally taken by oneself	hospital	3
2014	886828/0009480796	male	5y3m	rural	none	Rat poison（Bromadiolone）	accidentally taken by oneself	home	5
2014	894697/0009589515	male	2y4m	urban	none	poisonous rat poison	accidentally taken by oneself	home	7
2017	1047938/0013232872	male	12y	rural	none	poisonous mushroom	accidentally taken by oneself	home	4
2020	1234289/0016000340	female	14y1m	urban	depression	Drugs（Clonazepam，Sertraline Hydrochloride）	suicide	home	3
2014	885377/0009471442	male	11y10m	rural	none	poisonous mushroom	accidentally taken by oneself	home	14
2012	786672/0008205377	female	1y10m	rural	none	poisonous rat poison	accidentally taken by oneself	home	4
2016	1002274/0012780368	female	6y	urban	none	castor beans（plant）	accidentally taken by oneself	home	3
2012	783128	male	10y	rural	none	Parquat	accidentally taken by oneself	home	13
2018	1105128/0014548128	male	3y	rural	none	Drugs（Paracetamol，chlorphenamine maleate）	accidentally taken by oneself	home	3
2014	888476/0009476038	female	2y9m	rural	none	Rat poison（Bromadiolone）	accidentally taken by oneself	home	6
2016	961391/0012377746	male	6y1m	rural	none	Parquat	accidentally taken by oneself	unknown	26
2015	935379/0012127038	female	10y4m	rural	none	cosmetics	accidentally taken by oneself	home	4
2012	757371	male	7m3d	rural	none	Parquat	Poisoned by aunt	home	1
2015	940393/0012131414	male	2y9m	rural	none	Drugs（Chinese patent medicine）	accidentally taken by oneself	home	9
2012	782293	male	13y1m	rural	none	Organophosphorus	The classroom is polluted	school	2
2013	830066/0008688385	female	2y6m	urban	mother schizophrenia	Drugs（Olanzapine）	accidentally taken by oneself	home	6
2013	822720/0008776126	female	1y10m	rural	none	Drugs（lacidipine）	accidentally taken by oneself	home	2
2020	1262538	male	11y	urban	none	detergent	suicide	home	2
2014	885483/0009491163	female	3y8m	rural	none	Drugs（clozapine）	accidentally taken by oneself	home	5
2018	1127963/0014807392	female	12y3m	urban	none	plant（bitter almond）	suicide	home	3
2018	1092056/0009913951	female	3y	urban	none	Drugs（Digoxin）	accidentally taken by oneself	home	3
2014	851957/0009116493	male	14y	rural	none	Parquat	suicide	home	15
2018	1127417/0014803336	male	1y8m	urban	none	detergent（Pyrethrin）	accidentally taken by oneself	home	12
2012	780849	female	5y	rural	none	Drugs（carbamazepine）	accidentally taken by oneself	home	6
2012	780848	female	3y4m	rural	none	Drugs（carbamazepine）	accidentally taken by oneself	home	6
2015	859202/0008123473	male	24d	urban	none	Drugs（Compound paracetamol methamphetamine）	Parents accidentally fed	home	1
2012	785052/0008464445	male	2y3m	rural	none	poisonous mushroom	accidentally taken by oneself	home	4
2016	967346/0012411608	male	14y5m	rural	none	cosmetics	accidentally taken by oneself	home	7
2012	784741/0008401502	male	4y3m	rural	none	Drugs（Nitrochlorophenol）	accidentally taken by oneself	home	1
2013	811859/0008710464	female	15y7m	rural	none	Rat poison（Bromadiolone）	accidentally taken by oneself	home	10
2018	1123864/0011172451	male	13y4m	rural	none	poisonous mushroom	accidentally taken by oneself	home	3
2018	1131593/0014837380	female	13y3m	rural	none	fish gall	accidentally taken by oneself	home	8
2012	783912/0008219725	female	12y1m	rural	none	poisonous mushroom	accidentally taken by oneself	home	1
2018	1121843/0011168829	female	3y	rural	none	Organophosphorus	accidentally taken by oneself	home	6
2012	753437	male	8y11m	rural	none	Parquat	accidentally taken by oneself	home	1
2013	811654/0008738228	male	1y4m	urban	none	Rat poison（Bromadiolone）	accidentally taken by oneself	home	4
2013	791408/0008526931	female	11y	rural	none	Rat poison（Bromadiolone）	accidentally taken by oneself	home	8
2013	839829/0009058752	male	5y7m	rural	epilepsy	Rat poison（Except for tetramine and bromadiolone）	accidentally taken by oneself	home	2
2020	1272546	female	13y	urban	none	Drugs（Sertraline Hydrochloride）	suicide	home	3
2013	830980/0008946304	male	2y	rural	none	Parquat	accidentally taken by oneself	home	2
2019	1189891/0015523524	male	13y	urban	none	Diquat	suicide	home	1
2013	808269/0008672954	male	11y1m	rural	none	Parquat	accidentally taken by oneselfFood contaminated	home	2
2013	808267/0008690297	male	11y3m	rural	none	Parquat	accidentally taken by oneselfFood contaminated	home	4
2016	981715/0012590210	female	11y5m	urban	none	Parquat	suicide	home	18
2014	868697/0009229878	male	2y11m	rural	none	Rat poison（Bromadiolone）	accidentally taken by oneself	home	5
2014	854764/0009192816	male	4y2m	rural	none	Parquat	accidentally taken by oneself	home	3
2013	822605/0008816163	male	4y9m	rural	uncle schizophrenia	Drugs（clozapine）	accidentally taken by oneself	home	2
2019	1168023/0015231568	male	1y10m	rural	none	Parquat	accidentally taken by oneself	home	11
2020	1226116/0013267859	male	2y10m	urban	none	poisonous rat poison	accidentally taken by oneself	home	9
2019	1210795/0015760443	male	4y7m	urban	none	Rat poison（Bromadiolone）	accidentally taken by oneself	home	3
2016	1002656/0012798540	female	7y6m	rural	none	poisonous mushroom	accidentally taken by oneself	home	4
2012	783344/0008409771	male	10y5m	rural	none	Organophosphorus	suicide	home	2
2016	1006616/0012847554	female	8y	rural	none	poisonous mushroom	accidentally taken by oneself	home	2
2017	1048166/0013243688	female	14y	rural	none	cosmetics	accidentally taken by oneself	home	5
2013	809368/0008722346	male	10y10m	rural	none	Parquat	suicide	home	12
2016	1002657/0012798541	female	8y8m	rural	none	poisonous mushroom	accidentally taken by oneself	home	4
2017	1071509/0011042203	male	14y	urban	none	CO	suicide	home	5
2019	1169596/0015251191	female	3y9m	urban	none	fish gall	accidentally taken by oneself	home	4
2016	979681/0012551080	female	12y6m	rural	none	Parquat	accidentally taken by oneself	home	17
2014	864561/0009319120	female	14y10m	rural	none	Drugs（carbamazepine）	suicide	home	5
2016	1004245/0012844237	male	2y6m	urban	none	Drugs（aminophylline）	family accidentally fed	home	2
2013	828913/0007516009	female	6y8m	rural	none	poisonous mushroom	accidentally taken by oneself	home	3
2013	805373/0008627180	male	1y4m	rural	none	Parquat	contact	home	9
2019	1204461/0015694958	male	10y4m	rural	none	Rat poison（Except for tetramine and bromadiolone）	accidentally taken by oneself	home	3
2014	884610/0009474799	female	1y2m	rural	none	Drugs（haloperidol）	accidentally taken by oneself	home	6
2020	1264661	male	5y	urban	none	poisonous mushroom	accidentally taken by oneself	home	4
2020	1264660	male	5y	urban	none	poisonous mushroom	accidentally taken by oneself	home	4
2014	853746/0008938031	female	4y9m	rural	epilepsy	Drugs（Oxcarbazepine）	accidentally taken by oneself	home	2
2016	987488/0012640679	male	3y10m	rural	none	Rat poison（Except for tetramine and bromadiolone）	accidentally taken by oneself	home	4
2016	970597/0012461268	male	3y7m	rural	none	Rat poison（Except for tetramine and bromadiolone）	accidentally taken by oneself	home	6
2017	1020265/0013001733	male	2y6m	rural	none	Drugs（chloramphenicol）	accidentally taken by oneself	home	7
2014	808223/0008675678	male	3y8m	rural	none	Rat poison（Bromadiolone）	accidentally taken by oneself	unknown	7
2018	1139666/0011197231	male	7y2m	urban	none	CO	Burning coal	home	9
2014	883216/0009465952	female	2y7m	rural	none	Drugs（aminophylline）	accidentally taken by oneself	home	3
2016	1006620/0012847553	male	3y2m	rural	none	poisonous mushroom	accidentally taken by oneself	home	1
2013	814996/0008803190	male	1y10m	rural	none	Parquat	contact	home	20
2015	1270265	female	2y	urban	none	Drugs（Digoxin）	accidentally taken by oneself	home	5
2017	1050800/0012889771	male	7y	rural	growth retardation	Drugs（Donepezil tablets，haloperidol）	accidentally taken by oneself	home	5
2020	1232406/0015983222	female	1y5m	rural	none	Rat poison（Except for tetramine and bromadiolone）	accidentally taken by oneself	home	3
2017	1059713/0013466427	female	2y6m	rural	none	Psychotropic drugs（clozapine，Aripiprazole	accidentally taken by oneself	home	7
2016	967339/0012411605	male	6y10m	rural	none	Rat poison（Bromadiolone）	accidentally taken by oneself	unknown	11
2013	816685/0008831388	male	10y10m	rural	none	Parquat	suicide	home	11
2015	933604/0012064876	female	12y	urban	none	Pesticides（Pyrethrin）	wash hair with it	home	1
2020	1262512	male	11y	rural	none	Rat poison（Except for tetramine and bromadiolone）	accidentally taken by oneself	unknown	18
2016	1006617/0012847552	female	5y	rural	none	poisonous mushroom	accidentally taken by oneself	home	2
2020	1225114/0015931517	male	4d	rural	none	CO	Burning coal	home	4
2020	1233706/0015994894	female	13y5m	rural	none	Drugs（Phenobarbital scopolamine）	suicide	home	4
2018	1099798/00144838	female	12y6m	rural	none	Parquat	suicide	home	41
2014	858041/0009298731	male	4y11m	rural	none	Parquat	accidentally taken by oneself	in the farmland	1
2019	1168838/0015241584	female	4y1m	rural	none	Parquat	others accidentally fed	home	11
2016	962586/0012390897	male	9y3m	rural	none	Rat poison（Except for tetramine and bromadiolone）	accidentally taken by oneself	home	3
2013	843439/0009049201	female	3y2m	rural	none	medicine to poison dogs	accidentally taken by oneself	home	6
2017	1020908/0012974335	male	4y	rural	none	Drugs（rifampicin）	accidentally taken by oneself	home	3
2018	1130661/0014829117	male	7y5m	rural	none	Drugs（Avermectin）	accidentally taken by oneself	home	4
2014	860106/0009329954	female	13y5m	rural	none	Drugs（chlorpromazine）	suicide	home	6
2017	1036665/0013136196	male	3y	rural	none	cosmetics	accidentally taken by oneself	home	5
2015	937276/0012085316	male	14y6m	rural	none	Parquat	suicide	home	1
2015	937639/0012102749	male	4y11m	rural	none	poisonous mushroom	accidentally taken by oneself	home	6
2015	937021/0012199078	female	2y3m	rural	none	poisonous mushroom	accidentally taken by oneself	home	6
2013	808670/0008722876	male	2y8m	rural	none	Parquat	accidentally taken by oneself	home	8
2014	860474/0009322252	male	2y3m	rural	none	Parquat	accidentally taken by oneself	home	1
2019	1155959/0011999394	male	11y8m	rural	none	fish gall	accidentally taken by oneself	home	7
2017	1026784/0012187245	male	1y7m	urban	none	Drugs（carbamazepine）	accidentally taken by oneself	home	1
2017	1047963/0012889706	female	13y	urban	none	Drugs（Quetiapine fumarate，Zopiclone，Citicoline sodium，Sertraline Hydrochloride，	suicide	home	2
2013	841174/0009055673	female	4y4m	rural	none	Drugs（aminophylline）	accidentally taken by oneself	home	9
2018	1098315/0014414356	male	3y1m	urban	none	Drugs（Digoxin）	accidentally taken by oneself	home	5
2014	895733/0009532751	male	5y	rural	none	poisonous rat poison	accidentally taken by oneself	home	13
2018	1106353/0011133593	male	2y8m	rural	none	Diquat	accidentally taken by oneself	home	5
2019	1168595/0015238348	male	11y9m	urban	none	cosmetics	accidentally taken by oneself	home	3
2016	995792/0012733878	female	2y1m	rural	none	Drugs（Lacidipine）	accidentally taken by oneself	home	6
2017	1017757/0012904059	female	12y	rural	none	Parquat	accidentally taken by oneself	home	9
2019	1159180/0014094760	female	11y1m	urban	none	plant（Alocasia macrorrhiza）	accidentally taken by oneself	home	1
2019	1195104/0015589391	male	7y6m	urban	none	Rat poison（Bromadiolone）	poisoned by mother	home	8
2017	1023158/0013008042	male	2m18d	rural	none	Parquat	contact	home	17
2020	1247784/0016166288	male	2y5m	urban	none	Rat poison（Dalon）	accidentally taken by oneself	home	4
2014	886799/0009481028	male	2y11m	urban	none	Drugs（Chloronitrodiazepam）	accidentally taken by oneself	home	7
2013	803462/0008605846	male	16y	rural	none	Drugs（artane）	suicide	home	3
2014	856071/0009191679	female	13y2m	rural	none	CO	take a bath with it	home	7
2019	1218031/0015846664	male	2y	urban	none	Drugs（clozapine）	accidentally taken by oneself	home	7
2012	764481	male	5y7m	rural	none	Rat poison（Bromadiolone）	accidentally taken by oneself	home	8
2013	809583/0008692050	male	5y3m	rural	none	Parquat	accidentally taken by oneself	home	7
2018	1093485/0014403866	female	14y	rural	none	Diquat	accidentally taken by oneself	home	6
2019	1209730/0015743077	male	13y5m	rural	none	Rat poison（Bromadiolone）	accidentally taken by oneself	unknown	4
2012	777187	female	4y10m	rural	none	Drugs（perphenazine，clozapine	accidentally taken by oneself	home	7
2012	767994/	male	5y1m	rural	none	Drugs（Pinellia ternata）	accidentally taken by oneself	home	3
2018	1096460/0014441887	male	8y9m	rural	none	Rat poison（Bromadiolone）	accidentally taken by oneself	unknown	6
2020	1272856	female	13y	urban	depression	Drugs（antidepressant）	suicide	home	6
2020	1260249	female	8y	urban	none	poisonous mushroom	accidentally taken by oneself	home	3
2020	1221053/0015860131	female	14y4m	rural	depression	Drugs（Sertraline Hydrochloride，Chlorine maleate）	suicide	school	5
2016	970489/0012469244	male	1y3m	rural	none	fish gall	accidentally taken by grandma	home	5
2012	753430	female	5y6m	urban	none	Drugs（Chinese patent medicine）	accidentally taken by oneself	home	1
2015	907986/0009810217	female	6y9m	rural	none	fish gall	accidentally taken by oneself	home	15
2018	1106118/0014549094	male	11y11m	rural	none	Parquat	suicide	home	5
2018	1109799/0014599256	male	15y1m	rural	none	Organophosphorus	suicide	home	13
2015	929115/0012026566	female	1y6m	rural	none	poisonous mushroom	accidentally taken by oneself	home	4
2015	912981/0009830363	female	4y9m	rural	none	Parquat	accidentally taken by oneselfFood contaminated	home	13
2018	1093484/0014403867	female	6y4m	rural	none	Diquat	accidentally taken by oneselfFood contaminated	home	6
2020	904765	female	13y	urban	none	Drugs（Phenobarbital）	suicide	home	2
2015	929116/0012026565	male	5y9m	rural	none	poisonous mushroom	accidentally taken by oneself	home	4
2018	1101052/0011121783	male	3y4m	rural	none	Parquat	accidentally taken by oneself	home	10
2015	900989/0009683590	male	4y6m	rural	mother schizophrenia	Drugs（Pentafluorolido）	accidentally taken by oneself	home	5
2017	1080509/0011071950	female	12y4m	urban	none	cosmetics	accidentally taken by oneself	home	2
2013	811222/0008705501	male	3y4m	rural	none	Drugs（Pentafluorolido）	accidentally taken by oneself	home	5
2013	829392/0008663949	female	10y	rural	none	Parquat	suicide	home	17
2013	812463/0008846122	female	5y11m	rural	none	Organophosphorus	skin contact	home	4
2018	1100920/0011121624	male	3y7m	rural	none	Rat poison（Bromadiolone）	accidentally taken by oneself	home	4
2013	797904/0008583997	male	11y6m	rural	none	Parquat	suicide	home	1
2016	984997/0012615923	female	4d	urban	none	Drugs（Herba Artemisiae）	Parents accidentally fed	home	4
2014	901756/0009713368	female	2y4m	rural	none	Organophosphorus	accidentally taken by oneself	home	6
2017	1033667/0013152786	female	1y2m	urban	none	poisonous rat poison	accidentally taken by oneself	home	3
2019	1183019/0015423655	female	14y	urban	pulmonary tuberculosis	Drugs（isoniazid）	suicide	home	5
2013	809901/0008745426	male	2y1m	urban	grandpa schizophrenia	Drugs（clozapine）	accidentally taken by oneself	home	3
2020	1234486/0016002250	female	2y5m	urban	none	CO	gas leak	home	1
2020	1234485/0016002249	male	10y7m	urban	none	CO	gas leak	home	1
2012	781126/0008446184	female	7y2m	rural	none	poisonous mushroom	accidentally taken by oneself	home	10
2014	846490/0009103980	male	5y7m	urban	none	poisonous mushroom	accidentally taken by oneself	home	1
2020	1262662	female	9y	rural	none	Organophosphorus	accidentally taken by oneself	home	1
2014	850497/0008963040	male	2y5m	rural	none	Parquat	accidentally taken by oneself	home	18
2020	1262109	female	13y	urban	depression	Drugs（Sertraline Hydrochloride）	suicide	home	7
2018	1141282/0014933292	female	13y8m	urban	none	Drugs（Escitalopram，Quetiapine fumarate）	suicide	home	6
2019	1151407/0014444922	male	7y	urban	none	Organophosphorus	smear the skin	home	12
2020	1236317/0014445736	male	9y2m	urban	none	Alocasia macrorrhiza（plant）	accidentally taken by oneself	home	2
2019	1154680/0014300129	male	11y2m	rural	none	Parquat	suicide	home	15
2017	1026976/0013119580	male	3y	rural	none	Parquat	accidentally taken by oneself	home	8
2013	813019/0008843376	female	13y5m	rural	none	Parquat	accidentally taken by oneself	home	7
2016	1003111/0012849979	male	3y10m	rural	none	poisonous mushroom	accidentally taken by oneself	home	2
2016	1003109/0012849978	male	5y	rural	none	poisonous mushroom	accidentally taken by oneself	home	16
2020	1262370	male	7y6m	rural	none	Rat poison（Except for tetramine and bromadiolone）	accidentally taken by oneself	unknown	5
2020	1264641	male	7y	rural	none	Rat poison（Except for tetramine and bromadiolone）	accidentally taken by oneself	unknown	2
2015	909613/0009809048	male	2y11m	rural	none	Drugs（Compound diphenoxylate）	accidentally taken by oneself	home	11
2013	812551/0008846632	female	3y1m	rural	none	Drugs（Olanzapine）	accidentally taken by oneself	home	2
2015	915469/0009707984	male	9y6m	rural	none	Parquat	accidentally taken by oneself	home	22
2015	924055/0009917858	male	2y	rural	none	Pesticides（Bensulfuron methyl）	accidentally taken by oneself	home	7
2018	1124291/0014769477	female	2y5m	rural	none	Organophosphorus	accidentally taken by oneself	home	12
2018	1123137/0014755256	female	3y6m	rural	none	Organophosphorus	accidentally taken by oneself	outdoor	6
2018	1129816/0014822245	male	12y4m	rural	none	Rat poison（Bromadiolone）	accidentally taken by oneself	unknown	5
2018	1139047/0014900297	female	7y9m	rural	none	Organophosphorus	accidentally taken by oneself	home	4
2015	925846/0009926235	female	11y7m	rural	none	poisonous mushroom	accidentally taken by oneself	home	6
2019	1212518/0015780866	female	4y	rural	none	Pipe unclogging agent（H2O2）	accidentally taken by oneself	home	5
2015	937109/0012081666	female	11y7m	rural	none	poisonous mushroom	accidentally taken by oneself	home	12
2018	1100238/0014489153	female	2y3m	rural	none	Rat poison（Bromadiolone）	accidentally taken by oneself	unknown	4
2018	1148431/0015997232	female	6y5m	urban	none	Ginkgo biloba（plant）	accidentally taken by oneself	home	5
2012	772447/	male	1y5m	rural	none	Drugs（Clonazepam）	accidentally taken by oneself	home	4
2018	1146341/0011208626	female	12y9m	urban	none	CO	Burning coal	home	1
2017	1065891/0011022324	female	13y	rural	none	Parquat	apply to face	home	2
2018	1123425/0014758038	female	12y9m	rural	none	Rat poison（Bromadiolone）	accidentally taken by oneself	unknown	12
2012	730141	male	3y3m	rural	none	Rat poison（Bromadiolone）	accidentally taken by oneself	home	3
2019	1176592/0015341810	female	8y7m	rural	none	spider venom	contact	home	4
2013	822265/0008764972	male	3y8m	rural	none	Parquat	accidentally taken by oneself	home	9
2013	806491/0008671990	male	2y2m	rural	none	Pesticides（Bensulfuron methyl）	accidentally taken by oneself	home	7
2016	989634/0012665493	male	2y11m	rural	none	poisonous mushroom	accidentally taken by oneself	home	1
2020	1225016/0015930879	female	5m25d	rural	none	CO	Burning coal	home	10
2016	973076/0012452662	male	6y5m	rural	none	Organophosphorus	accidentally taken by oneself	home	2
2020	1225017/0013251299	male	3y9m	rural	none	CO	Burning coal	home	10
2014	868708/0009225087	male	11y11m	rural	none	Parquat	suicide	home	13
2019	1180336/0015390975	male	3y3m	rural	none	Drugs（Glipizide，Metformin）	accidentally taken by oneself	home	11
2012	778753	female	13y2m	rural	none	Organophosphorus	accidentally taken by oneself	home	10
2019	1190922/0015535939	male	12y2m	rural	none	poisonous mushroom	accidentally taken by oneself	home	2
2019	1214285/0015801167	female	1y8m	urban	none	Organophosphorus	accidentally taken by oneself	home	7
2018	1090522/0014369253	female	12y7m	urban	none	Drugs（Sertraline Hydrochloride、Alprazolam）	suicide	home	3
2015	955350/0012320292	male	1m18d	rural	none	Drugs（Acaphenol）	accidentally taken by oneself	home	9
2013	831081/0008947834	male	11y2m	rural	none	cosmetics	accidentally taken by oneself	home	4
2013	804301/0008609680	male	3y5m	rural	none	Pesticides（Acetochlor）	accidentally taken by oneself	home	4
2014	876601/0009406817	female	9y6m	urban	none	cosmetics	accidentally taken by oneself	home	2
2015	937096/0012082290	female	13y9m	rural	none	poisonous mushroom	accidentally taken by oneself	home	3
2015	928119/0012043808	male	3y2m	rural	none	Parquat	accidentally taken by oneself	home	8
2015	937095/0012082291	female	7y2m	rural	none	poisonous mushroom	accidentally taken by oneself	home	3
2014	829730/0008612760	female	2y2m	rural	none	Rat poison（Bromadiolone）	accidentally taken by oneself	unknown	7
2016	988389/0012650577	female	7y7m	rural	none	poisonous mushroom	accidentally taken by oneself	home	14
2012	766003	female	11y8m	rural	none	Parquat	accidentally taken by oneself	home	16
2016	969282/0012445068	male	5y	rural	none	Ginkgo biloba（plant）	accidentally taken by oneself	unknown	6
2016	1001886/0012792456	male	8y	rural	none	poisonous mushroom	accidentally taken by oneself	home	1
2016	1001879/0012792457	male	9y11m	rural	none	poisonous mushroom	accidentally taken by oneself	home	1
2017	1054792/0014038760	male	10y	urban	none	nitrite	accidentally taken by oneself	home	1
2016	988691/0012661159	male	5y5m	rural	none	poisonous mushroom	accidentally taken by oneself	home	4
2016	1008154/0012874013	male	5m19d	urban	none	Drugs（Procatero）	accidentally taken by mother	home	5
2019	1186580/0015478073	male	7y3m	rural	none	poisonous mushroom	accidentally taken by oneself	home	1
2014	857525/0009296696	male	5y6m	rural	none	Drugs（Cloprothion）	accidentally taken by oneself	home	4
2020	1266724	female	12y	urban	none	Drugs（antidepressant）	suicide	home	2
2017	1023202/0013009096	male	1y6m	rural	none	Parquat	contact	home	13
2012	783582/0008418604	male	9y10m	rural	none	poisonous mushroom	accidentally taken by oneself	home	20
2012	792226	female	2y	urban	none	Rat poison（Except for tetramine and bromadiolone）	accidentally taken by oneself	home	5
2012	758027	female	12y7m	urban	depression	Drugs（Clomipramine）	suicide	home	6
2018	1115624/0014666024	male	4y1m	urban	none	Drugs（H2O2	accidentally taken by oneself	home	5
2016	988392/0012655782	female	3y	rural	none	poisonous mushroom	accidentally taken by oneself	home	7
2014	879632/0009416512	female	6y2m	rural	grandpa schizophrenia	Drugs（Chloropseton）	accidentally taken by oneself	home	2
2012	781124/0008361748	male	3y5m	rural	none	poisonous mushroom	accidentally taken by oneself	home	2
2019	1182647/0015419737	female	6y3m	rural	none	poisonous mushroom	accidentally taken by oneself	home	3
2016	963601/0012421418	male	9y9m	rural	none	plant（Millettia pachycarpa）	accidentally taken by oneself	home	1
2016	958264/0012334679	male	1y4m	urban	none	poisonous rat poison	accidentally taken by oneself	home	2
2014	867818/0009219533	male	11y10m	rural	none	Parquat	suicide	home	13
2013	803188/0008602139	male	6y3m	rural	none	Drugs（Levamisole）	accidentally taken by oneself	home	3
2019	1197117/0015612951	female	12y6m	rural	none	Organophosphorus	suicide	home	12
2014	854482/0008974968	male	13y8m	rural	none	Parquat	suicide	home	14
2015	900825/0009423657	male	8y8m	rural	epilepsy	Drugs（Pentafluorolido）	accidentally taken by oneself	home	4
2013	804677/0008629334	female	4y2m	rural	none	Parquat	accidentally taken by oneself	home	8
2012	743397	male	4y3m	rural	none	Rat poison（Bromadiolone）	accidentally taken by oneself	unknown	5
2016	966293/0012432226	male	2y6m	rural	none	Parquat	accidentally taken by oneself	home	1
2020	1249193/0014792968	male	3y5m	rural	none	Drugs（Levamisole）	accidentally taken by hospital	home	4
2019	1174904/0015284219	female	2y6m	rural	none	Organophosphorus	accidentally taken by oneself	home	20
2015	910005/0009817217	male	2y4m	rural	none	Parquat	accidentally taken by oneself	home	5
2019	1177963/0015360279	male	13y2m	urban	none	CO	suicide	home	3
2013	804341/0008624685	female	1y9m	urban	none	Drugs（Candesartan）	accidentally taken by oneself	home	2
2020	1257003	female	12y	rural	none	Rat poison（Except for tetramine and bromadiolone）	suicide	home	5
2020	1240012/0014500652	female	12y	urban	depression	Drugs（Quetiapine fumarate）	suicide	home	4
2013	809301/0008747032	female	2y10m	rural	none	Drugs	accidentally taken by oneself	clinic	2
2017	1056626/0014057570	female	9y	rural	epilepsy	Drugs（carbamazepine）	accidentally taken by oneself	home	11
2019	1198153/0015622613	female	1y7m	urban	none	Rat poison（Bromadiolone）	accidentally taken by oneself	home	5
2019	1166851/0015216110	female	4y3m	urban	none	CO	Gathering events	hotel	10
2016	1002727/0012795724	female	1y6m	rural	none	poisonous mushroom	accidentally taken by oneself	home	4
2020	1241898/0016090174	female	13y10m	urban	depression	Drugs（Sertraline Hydrochloride，Quetiapine fumarate）	suicide	home	8
2020	1232366/0015982792	female	14y7m	rural	none	Parquat	suicide	home	39
2017	1045527/0013273332	female	2y3m	rural	none	Parquat	contact	home	4
2018	1145631/0011207328	male	15y6m	urban	none	Diquat	suicide	home	22
2014	853937/0008939485	male	3y10m	rural	none	fish gall	accidentally taken by oneself	home	14
2012	730142	female	7y5m	rural	none	Organophosphorus	wash hair with it	home	10
2016	992313/0012695532	female	13y	rural	none	Parquat	suicide	home	6
2012	780445	male	1y8m	rural	none	Parquat	accidentally taken by oneself	home	2
2014	881823/0009437573	female	4y9m	rural	none	poisonous mushroom	accidentally taken by oneself	home	3
2020	1263551	female	15y	urban	depression	Drugs（antidepressant）	suicide	home	5
2012	749170	male	12y3m	rural	none	Pesticides	suicide	home	6
2014	859015/0008213477	female	5y	rural	none	poisonous mushroom	accidentally taken by oneself	home	2
2016	979474/0012551145	male	9y	rural	none	cosmetics	accidentally taken by oneself	home	3
2018	1101474/0014504940	male	13y4m	rural	none	Parquat	accidentally taken by oneself	home	7
2014	845191/0009018070	male	7y6m	rural	none	Rat poison（Bromadiolone）	accidentally taken by oneself	unknown	3
2015	915829/0009608504	male	3y1m	urban	none	Drugs（Salbutamol）	accidentally taken by oneself	home	3
2018	987036/0012551235	female	13y5m	urban	none	Diquat	suicide	home	2
2017	1045537/0013245761	female	4y	rural	none	Parquat	accidentally taken by oneself	home	8
2018	1097805/0014457911	female	11y5m	rural	none	Rat poison（Bromadiolone）	suicide	home	7
2017	1032101/0013149890	male	7y	rural	none	Diquat	accidentally taken by oneself	home	2
2014	873853/0009384242彭俊皓	female	3y6m	rural	none	Drugs（Pentafluorolido）	accidentally taken by oneself	home	6
2015	925666/0009899701	female	10y8m	rural	none	Organophosphorus	wash hair with it	home	15
2016	1002848/0012799662	male	5d	rural	none	poisonous mushroom	accidentally taken by oneself	home	5
2017	1032100/0013149891	male	5y	rural	none	Diquat	Poisoned by brother	home	5
2013	821680/0008827187	female	4y11m	urban	none	boric acid	accidentally taken by oneself	home	3
2018	1105339/0014550268	male	1y3m	rural	none	Parquat	accidentally taken by oneself	home	5
2018	1105338/0014550269	male	3y1m	rural	none	Parquat	accidentally taken by oneself	home	5
2020	1261383	female	3y	urban	none	Drugs	accidentally taken by oneself	home	2
2018	1099443/0014479834	female	9y2m	rural	none	Parquat	accidentally taken by oneself	home	1
2014	849800/0008917433	male	3y3m	urban	none	Drugs（Glipizide）	accidentally taken by oneself	home	3
2020	1277238	female	13y	urban	none	Drugs（clozapine）	suicide	home	8
2016	995793/0012733879	female	4y	rural	none	Drugs（Lacidipine）	accidentally taken by oneself	home	6
2013	829587/0008662771	female	7y11m	rural	none	poisonous mushroom	accidentally taken by oneself	home	17
2014	851581/0009132171	female	13y11m	rural	none	Parquat	suicide	home	1
2015	902763/0009745177	female	2y7m	rural	none	mercury	accidentally taken by oneself	home	3
2015	905624/0009732179	male	1y6m	rural	none	fish gall	accidentally taken by oneself	home	6
2014	872758/0009352054	female	7y9m	rural	none	Organophosphorus	Grandma washes her hair with it	home	11
2015	939128/0012147934	male	1y9m	rural	none	Parquat	contact	home	10
2018	1084185/0014302773	male	10m30d	rural	none	poisonous rat poison	accidentally taken by oneself	home	8
2020	1221553/0015890582	female	12y10m	rural	depression	Drugs（Right zopiclone，Roxidine、Sertraline Hydrochloride，Quetiapine fumarate）	suicide	home	2
2018	1146342/0014986106	male	4y10m	urban	none	CO	Burning coal	home	1
2019	1173062/0015297172	female	5y6m	rural	none	Diquat	accidentally taken by oneself	home	4
2013	823758/0008879707	female	14y2m	rural	none	Parquat	suicide	home	2
2015	898796/0009717368	male	10y9m	urban	none	CO	Burning coal	home	8
2014	841324/0009115349	male	11y2m	rural	none	Parquat	suicide	unknown	5
2015	927120/0012028098	female	10y11m	rural	none	Parquat	accidentally taken by oneselfFood contaminated	home	2
2018	1136575/0014886961	female	1y1m	rural	none	poisonous rat poison	accidentally taken by oneself	home	7
2013	809394/0008747517	female	1y8m	rural	none	poisonous rat poison	accidentally taken by oneself	outdoor	5
2016	987274/0012643170	female	10y	rural	none	Organophosphorus	wash hair with it by grandpa	home	12
2016	1012027/0012926524	female	4y	rural	none	Parquat	accidentally taken by oneself	home	16
2012	784742/0008401503	male	2y	rural	none	Organophosphorus	skin contact	home	7
2018	1103696/0011040954	female	1y2m	rural	none	detergent	accidentally taken by oneself	home	2
2020	1259592	male	8m	rural	none	Pesticides（Acetochlor）	accidentally taken by oneself	home	3
2013	815994/0008768884	female	1y5m	rural	none	Drugs	accidentally taken by oneself	home	2
2013	807493/0008719584	female	10y6m	urban	none	cosmetics	accidentally taken by oneself	home	3
2020	1256992	male	1+m	rural	none	Drugs（Immunosuppressant）	accidentally taken by oneself	Clinic	15
2018	1083184/0014291849	male	6y11m	rural	none	Organophosphorus	skin contact	home	11
2020	1247109/0016156490	female	13y8m	urban	depression	Drugs（Sertraline Hydrochloride，Risperidone	suicide	home	3
2012	766559	female	3y8m	rural	none	Parquat	accidentally taken by oneself	home	11
2012	771077	female	2y4m	rural	none	Parquat	accidentally taken by mother	home	25
2013	806989/0008205928	male	3y10m	rural	none	Parquat	accidentally taken by oneself	home	4
2020	1244288/0016120864	male	3y4m	rural	none	Rat poison（Dalon）	accidentally taken by oneself	unknown	7
2017	1051951/0013377657	male	12y	rural	none	Parquat	suicide	home	20
2020	1257917	female	11y	rural	none	Rat poison（Except for tetramine and bromadiolone）	accidentally taken by oneself	unknown	4
2014	863311/0009243279	male	1y11m	rural	none	Drugs（Pentafluorolido）	accidentally taken by oneself	home	5
2019	1153202/0011160316	male	1y2m	urban	none	CO	Burning coal	home	7
2017	1028520/0013135367	male	3y	rural	none	cosmetics	accidentally taken by oneself	home	3
2017	1073668/0014187314	female	11y	rural	none	Ginkgo biloba（plant）	accidentally taken by oneself	home	5
2015	915663/0009648585	female	5y6m	rural	none	Parquat	accidentally taken by oneselfFood contaminated	home	9
2019	1207028/0011032475	male	2y7m	urban	none	detergent	accidentally taken by oneself	home	4
2020	1226525/0015938926	female	12y11m	urban	depression	Drugs（Sertraline Hydrochloride）	suicide	home	4
2017	1051775/0013305276	female	7y	rural	none	poisonous mushroom	accidentally taken by oneself	home	6
2012	793478	male	2y2m	rural	none	Pesticides（Pyrethrin）	accidentally taken by oneself	on the street	1
2013	816004/0008760505	female	3y10m	rural	none	Drugs（isoniazid）	accidentally taken by oneself	home	1
2020	1260291	male	13y	urban	none	Drugs（Benzhexol）	suicide	home	5
2019	1216928/0015833462	male	1y5m	rural	none	Drugs（potassium permanganate）	accidentally taken by oneself	home	2
2014	874359/0009366585	male	4y2m	rural	none	Drugs（amitriptyline，Alprazolam	accidentally taken by oneself	home	3
2013	831083/0008218470	male	4y	rural	none	poisonous mushroom	accidentally taken by oneself	home	12
2013	830721/0008904778	male	4y	rural	none	poisonous mushroom	accidentally taken by oneself	home	1
2014	877427/0009416574	male	1y1m	rural	epilepsy	poisonous rat poison	accidentally taken by oneself	unknown	15
2012	777559/	female	1y9m	rural	none	Ginkgo biloba（plant）	accidentally taken by oneself	home	5
2012	754877	female	7y8m	rural	none	Parquat	accidentally taken by mother	home	35
2013	832751/0008958122	male	1y10m	rural	none	Organophosphorus	accidentally taken by oneself	home	6
2015	937849/0012160316	male	8y	rural	none	poisonous mushroom	accidentally taken by oneself	home	13
2016	958616/0012305548	male	13y9m	rural	none	Parquat	suicide	home	4
2015	934242/0012097908	female	11y2m	rural	none	Parquat	suicide	home	3
2015	931818/0012089317	female	9y11m	rural	none	Organophosphorus	wash hair with it	home	2
2019	1182576/0015151212	male	2y11m	urban	none	Drugs（nifedipine）	accidentally taken by oneself	home	3
2014	882754/0009436523	male	2y4m	rural	none	Organophosphorus	accidentally taken by oneself	home	13
2013	807632/0008718920	male	9y5m	rural	none	Parquat	accidentally taken by oneself	home	1
2018	1119157/0011163061	female	3y2m	urban	none	Drugs（artane）	accidentally taken by oneself	home	5
2016	988189/0012659964	male	7y	rural	none	poisonous mushroom	accidentally taken by oneself	home	6
2016	988190/0012659965	male	7y	rural	none	poisonous mushroom	accidentally taken by oneself	home	6
2016	990126/0012679800	male	4y7m	rural	epilepsy	Drugs（Euthyrox）	accidentally taken by oneself	home	5
2018	1106365/0014561676	male	3y7m	rural	none	Parquat	accidentally taken by oneself	home	9
2020	1236559/0016017485	male	13y2m	urban	none	Rat poison（Dalon,Bromadiolone）	accidentally taken by oneself	unknown	4
2017	1055698/0014047984	female	1y3m	rural	none	Parquat	accidentally taken by grandma	home	3
2018	1093622/0014405934	male	13y10m	urban	none	cosmetics	suicide	home	1
2014	843725/0009068223	male	1y6m	rural	none	Ginkgo biloba（plant）	accidentally taken by oneself	home	5
2013	831084/0008218469	female	6y7m	rural	none	poisonous mushroom	accidentally taken by oneself	home	10
2013	830720/0008904779	female	6y7m	rural	none	poisonous mushroom	accidentally taken by oneself	home	1
2013	842995/0009104649	female	13y6m	rural	none	cosmetics	accidentally taken by oneself	home	6
2020	1256579	female	13y	urban	none	Drugs（Phenobarbital）	suicide	home	4
2015	938885/0012134935	male	8m6日	rural	none	Parquat	contact	home	10
2018	1134728/0011018632	male	4y5m	rural	none	Rat poison	accidentally taken by oneself	home	7
2015	894559/0009560670	male	12y5m	rural	none	Parquat	suicide	home	3
2018	1138773/0011195532	female	11y11m	rural	none	Parquat	accidentally taken by oneself	home	17
2012	754872	female	4y7m	rural	none	Parquat	accidentally taken by mother	home	35
2012	754876	male	8m8d	rural	none	Parquat	accidentally taken by mother	home	45
2017	1064215/0014095401	female	8y	rural	none	poisonous mushroom	accidentally taken by oneself	home	10
2020	1268847	male	2y	urban	none	Drugs（Benzodiazepines）	accidentally taken by oneself	home	2
2019	1170882/0015266906	female	14y4m	rural	none	Drugs（Alprazolam，Medifenido）	suicide	home	4
2020	1241155/0016079510	male	4y7m	rural	none	Drugs（Benzhexol）	accidentally taken by oneself	home	3
2015	928075/0012038202	male	10m3d	urban	none	Drugs（Pentoverine）	accidentally taken by oneself	home	3
2019	1216114/0014504601	female	1y8m	rural	none	Pipe unclogging agent（H2O2）	accidentally taken by oneself	home	7
2015	914765/0009647281	male	3y	rural	none	Parquat	accidentally taken by oneself	home	9
2014	857524/0009296695	female	4y7m	urban	none	Rat poison（Except for tetramine and bromadiolone）	accidentally taken by oneself	home	2
2014	870771/0009202890	male	1y5m	urban	none	pesticide	accidentally taken by oneself	home	3
2014	854866/0008960955	female	5y9m	urban	none	Rat poison（Except for tetramine and bromadiolone）	accidentally taken by oneself	home	2
2020	1237762/0015211455	male	2y1m	rural	none	Drugs（nifedipine）	accidentally taken by oneself	home	2
2017	1027814/0013051500	male	1y6m	rural	none	Parquat	accidentally taken by oneself	home	14
2019	1212071/0015775282	male	2y	urban	none	poisonous rat poison	accidentally taken by oneself	home	1
2019	1190019/0014166960	male	2y1m	urban	none	Drugs（Clonazepam）	accidentally taken by oneself	home	3
2012	788551/0008458881	female	2y2m	rural	none	Ginkgo biloba（plant）	accidentally taken by oneself	home	5
2012	777184	female	4y	rural	none	Drugs（perphenazine，clozapine	accidentally taken by oneself	home	5
2019	1172053/0015281662	male	1y11m	rural	none	Diquat	accidentally taken by oneself	home	2
2012	761339	male	3y2m	rural	none	Drugs（Pentafluorolido)	accidentally taken by oneself	home	9
2012	777013	female	1y10m	rural	none	Organophosphorus	accidentally taken by oneself	unknown	3
2016	984854/0012615819	female	7y9m	urban	none	Rat poison（Bromadiolone，Dalon）	accidentally taken by oneself	unknown	4
2018	1140535/0014925612	male	2y1m	rural	none	Organophosphorus	accidentally taken by oneself	home	5
2012	754393	male	2y2m	rural	none	Parquat	accidentally taken by oneself	home	15
2015	908210/0009809948	female	1y5m	urban	none	Pesticides（Azolone phorate）	accidentally taken by oneself	home	4
2017	1064977/0014101511	female	3y	rural	none	poisonous mushroom	accidentally taken by oneself	home	8
2017	1064788/0014100170	male	6y	rural	none	poisonous mushroom	accidentally taken by oneself	home	1
2014	867667/0009219470	male	1y11m	rural	none	Parquat	accidentally taken by oneself	home	11
2013	838279/0008976798	female	2y9m	rural	none	poisonous rat poison	accidentally taken by oneself	home	4
2020	1221524/0015889345	female	2y	urban	none	poisonous rat poison	accidentally taken by oneself	home	4
2019	1184799/0015450182	male	10y1m	rural	none	Rat poison（Bromadiolone）	accidentally taken by oneself	unknown	4
2020	1234919/0016006808	male	14y3m	rural	none	Parquat	suicide	home	23
2016	968495/0012438216	female	5y6m	rural	none	Parquat	accidentally taken by grandma	home	12
2016	968494/0012438217	female	3y7m	rural	none	Parquat	accidentally taken by family	home	14
2013	812437/0008847312	female	1y4m	urban	none	poisonous rat poison	accidentally taken by oneself	home	3
2015	908985/0009799364	female	3y3m	urban	none	Drugs（Alprazolam）	accidentally taken by oneself	home	5
2013	811151/0008706390	male	13y2m	rural	none	Rat poison（Bromadiolone）	accidentally taken by oneself	unknown	6
2012	745182	female	1y9m	rural	epilepsy	Rat poison（Except for tetramine and bromadiolone）	accidentally taken by oneself	home	2
2017	1049138/0013304073	female	11y	urban	none	cosmetics	accidentally taken by oneself	home	2
2013	829207/0008656671	male	3y6m	rural	none	Drugs（Euthyrox）	accidentally taken by oneself	home	7
2015	920308/0009861785	male	1y1m	rural	epilepsy	Organophosphorus	accidentally taken by oneself	home	2
2020	1263913	male	4y	rural	none	poisonous mushroom	accidentally taken by oneself	home	2
2013	803704/0008646096	male	6y1m	rural	none	Rat poison（Bromadiolone）	accidentally taken by oneself	unknown	7
2017	1036209/0013157261	female	2y3m	rural	none	Parquat	accidentally taken by oneself	home	6
2020	1259002	male	13y	rural	none	Parquat	suicide	home	11
2020	1263911	male	3y	rural	none	poisonous mushroom	accidentally taken by oneself	home	18
2020	1253844/0016254384	female	13y7m	rural	none	Drugs	accidentally taken by oneself	home	2
2018	1118221/0011041011	female	3y8m	urban	none	poisonous mushroom	accidentally taken by oneself	home	6
2019	1164168/0015183779	female	13y10m	urban	none	Drugs（Metformin，Sertraline Hydrochloride）	suicide	home	5
2019	1164168/0015183779	female	14y5m	urban	none	Drugs（Phenobarbital scopolamine）	suicide	home	3
2020	1261721	female	14y	urban	depression	Drugs（antidepressant）	suicide	home	3
2020	1262235	female	3y	urban	none	Drugs	accidentally taken by oneself	home	4
2014	873525/0009335715	female	2y11m	urban	none	Organophosphorus	accidentally taken by oneself	home	7
2013	835943/0009011976	female	13y1m	urban	none	Drugs（Zopiclone）	suicide	home	5
2019	1213995/0015798164	male	2y10m	rural	none	Drugs（clozapine）	accidentally taken by oneself	home	3
2015	955234/0012230641	male	2y5m	rural	none	Pesticides（Acetochlor）	accidentally taken by oneself	home	3
2020	1265611	female	10y	urban	none	Drugs（antidepressant）	accidentally taken by oneself	home	1
2019	1172369/0015285717	male	7y3m	rural	none	Parquat	accidentally taken by oneself	home	5
2012	786537/0008483325	female	7m25d	rural	none	Drugs（aminophylline）	Parents accidentally fed	home	1
2018	1104177/0014537434	male	3y4m	urban	none	Parquat	contact	home	6
2013	807197/0008650928	female	1y8m	urban	none	Drugs（Tramadol）	accidentally taken by oneself	home	1
2018	1099212/0014475993	female	13y8m	rural	none	Drugs（haloperidol、artane）	suicide	home	8
2012	771078	male	2y9m	rural	none	poisonous mushroom	accidentally taken by oneself	home	4
2013	796684	male	13y3m	rural	none	Parquat	accidentally taken by oneself	home	1
2016	989628/0012663514	male	9y	rural	none	poisonous mushroom	accidentally taken by oneself	home	2
2019	1185859/0015468218	male	5y7m	rural	none	poisonous mushroom	accidentally taken by oneself	home	1
2012	750285	female	4y11m	rural	none	Parquat	accidentally taken by oneself	home	10
2014	889149/0009497150	male	2y6m	rural	none	Drugs（Digoxin）	accidentally taken by oneself	home	13
2019	1196194/0015603229	male	1y11m	rural	none	Drugs（clozapine）	accidentally taken by oneself	home	6
2016	977212/0012533495	male	7y	rural	none	plant（Mulberry fruit）	accidentally taken by oneself	home	2
2020	1248598/0016179291	male	11y5m	rural	none	Pesticides（Acetochlor）	accidentally taken by oneself	home	9
2019	1192695/0015558146	female	14y	rural	none	Parquat	accidentally taken by oneself	on the riverbank	1
2013	802341	female	13y5m	rural	none	Parquat	suicide	home	4
2019	1166850/0015215822	male	2y11m	urban	none	CO	Gathering events	hotel	11
2013	804616/0008648152	male	13y5m	rural	none	Parquat	suicide	home	9
2016	1010488/0012778057	female	7y	rural	none	poisonous mushroom	accidentally taken by oneself	home	2
2014	851106/0009126084	male	4y	urban	none	nitrite	accidentally taken by oneself	home	4
2020	1248805/0016181953	male	8y1m	rural	none	poisonous mushroom	accidentally taken by oneself	home	7
2016	973074/0012475580	male	2y2m	urban	none	Parquat	accidentally taken by oneself	home	11
2016	1000502/0012559298	female	11y11m	rural	none	Rat poison（Bromadiolone，Dalon）	accidentally taken by oneself	home	5
2016	990254/0012661763	female	2y10m	rural	none	Parquat	contact	home	15
2013	829184/0008661442	male	2y11m	urban	none	Drugs	accidentally taken by oneself	home	6
2018	1134856/0011189081	female	6y6m	rural	none	poisonous mushroom	accidentally taken by oneself	home	3
2016	998442/0012742801	female	11m20d	urban	none	Drugs（carbamazepine）	accidentally taken by oneself	home	8
2013	803339/0008618601	female	1y11m	rural	none	Rat poison（Except for tetramine and bromadiolone）	accidentally taken by oneself	home	6
2016	987440/0012606672	male	1y2m	urban	none	Drugs（carbamazepine）	accidentally taken by oneself	home	4
2016	970880/0012497306	male	12y6m	rural	none	Parquat	accidentally taken by oneself	home	5
2014	894280/0009607784	female	5y8m	rural	none	poisonous mushroom	accidentally taken by oneself	home	4
2017	1066308/0011024419	female	13y	rural	none	Psychotropic drugs（AripiprazoleSertraline HydrochlorideBenzhexol	suicide	home	4
2015	933686/0012098813	female	5y5m	urban	grandma schizophrenia	Drugs（Pentafluorolido）	accidentally taken by oneself	home	5
2017	1048797/0013327461	male	8y4m	rural	none	poisonous mushroom	accidentally taken by oneself	home	3
2015	939766/0012007810	male	12y11m	rural	none	Parquat	suicide	home	6
2013	807044/0008651539	female	2y4m	rural	none	Rat poison（Except for tetramine and bromadiolone）	accidentally taken by oneself	home	5
2019	1204819/0015698263	female	5y6m	rural	none	Rat poison（Dalon）	accidentally taken by oneself	unknown	13
2020	1252038/0015493429	male	1y2m	urban	none	Parquat	contact	home	10
2020	1261854	female	13y	urban	depression	Drugs（antidepressant）	suicide	home	3
2014	830843/0008689621	female	4y1m	rural	none	nitrite	accidentally taken by oneself	home	3
2012	778984	female	12y5m	urban	none	Drugs（Phenobarbital scopolamine）	suicide	home	4
2013	824621/0008874643	male	13y3m	rural	none	Parquat	suicide	home	1
2012	770425	male	1y7m	rural	none	Parquat	accidentally taken by oneself	on the street	4
2016	963181/0012421864	female	1y8m	rural	none	Rat poison（Except for tetramine and bromadiolone）	accidentally taken by oneself	home	7
2020	1258960	female	2y	urban	none	Drugs	accidentally taken by oneself	home	2
2012	756501	male	12y2m	urban	none	Parquat	suicide	home	1
2018	1111161/0014614797	female	11y5m	urban	none	detergent	suicide	home	7
2015	933685/0012098812	male	4y1m	urban	grandma schizophrenia	Drugs（Pentafluorolido）	accidentally taken by oneself	home	5
2012	786270	male	1y7m	rural	none	Rat poison（Except for tetramine and bromadiolone）	accidentally taken by oneself	home	4
2016	973876/0012417866	male	1y10m	rural	none	Rat poison（Bromadiolone）	accidentally taken by oneself	home	9
2015	932082/0012067416	female	1y8m	rural	none	Drugs（clozapine）	accidentally taken by oneself	home	10
2020	1232220/0011068996	female	12y6m	urban	depression	Drugs（Sertraline Hydrochloride）	suicide	home	3
2020	1236850/0016024822	female	13y6m	rural	none	Parquat	accidentally taken by oneself	home	14
2013	807614/0008652254	female	13y1m	rural	none	Parquat	suicide	home	3
2015	925961/0009897024	male	2y4m	rural	none	Parquat	accidentally taken by oneself	home	8
2012	757903	female	13y4m	rural	none	Rat poison（Except for tetramine and bromadiolone）	suicide	home	6
2019	1208114/0015729733	female	1y11m	rural	none	Drugs（potassium permanganate）	accidentally taken by oneself	home	3
2014	851974/0009148217	male	7y7m	rural	none	Parquat	suicide	home	15
2018	1123863/0011172452	male	12y1m	rural	none	poisonous mushroom	accidentally taken by oneself	home	2
2013	818382/0008780767	male	2y6m	rural	none	Rat poison（Except for tetramine and bromadiolone）	accidentally taken by oneself	home	2
2013	840930/0008999826	male	3y1m	rural	none	poisonous rat poison	accidentally taken by oneself	home	3
2014	862431/0009304375	female	8y4m	rural	none	Organophosphorus	wash hair with it	home	9
2015	924712/0009900765	male	1y8m	urban	none	Pesticides（Acetochlor）	accidentally taken by oneself	home	2
2012	754561	female	3y	rural	none	poisonous mushroom	accidentally taken by oneself	home	1
2012		male	10y	rural	none	Rat poison（Except for tetramine and bromadiolone）	accidentally taken by oneself	unknown	9
2013	814815/0008775133	male	1y2m	rural	none	Parquat	accidentally taken by oneself	home	2
2016	986173/0012651152	male	5y9m	rural	none	Drugs（clozapine）	accidentally taken by oneself	home	1
2012	782696/0008473168	male	7y4m	rural	none	poisonous mushroom	accidentally taken by oneself	home	5
2012	782682/0008360506	male	8y8m	rural	none	poisonous mushroom	accidentally taken by oneself	home	1
2018	1115885/0014669744	male	13y3m	urban	none	cosmetics	accidentally taken by oneself	home	1
2013	830245/0008689271	male	5y8m	urban	none	poisonous mushroom	accidentally taken by oneself	home	6
2018	1111621/0014620254	male	2y3m	rural	none	Parquat	accidentally taken by oneself	home	12
2019	1197498/0015214934	male	2y7m	urban	none	Drugs（Procatero）	accidentally taken by oneself	home	3
2013	809145/0008715191	male	2y6m	rural	none	poisonous rat poison	accidentally taken by oneself	neighbor's house	1
2012	767220	male	9y8m	rural	none	Parquat	contact	home	6
2015	798875/0008500555	male	2y5m	rural	none	Rat poison（Except for tetramine and bromadiolone）	accidentally taken by oneself	home	20
2012	747622/	female	6y	rural	none	Organophosphorus	accidentally taken by oneself	home	5
2018	1129515/0009693883	male	10y10m	rural	none	Drugs（Anisodamine）	accidentally taken by oneself	home	1
2016	979024/0012536224	female	8y3m	rural	none	poisonous mushroom	accidentally taken by oneself	home	13
2017	1064059/0014093950	male	10y	rural	none	Drugs（Pentoverine，Promethazine）	accidentally taken by mother	home	3
2015	854760/0008984039	male	11y6m	rural	father has mania	Drugs	suicide	home	7
2012	760142	male	5y10m	rural	none	cosmetics	accidentally taken by oneself	home	1
2016	964926/0012426588	male	5y	rural	none	Drugs（Formamidine）	accidentally taken by oneself	home	5
2013	808523/0008675746	female	12y1m	rural	none	Parquat	suicide	home	10
2019	1164362/0015185811	female	13y6m	rural	none	Diquat	suicide	home	18
2016	1009058/0012834712	male	12y	rural	none	Organophosphorus	accidentally taken by oneself	home	5
2017	1024860/0013075016	male	8y10m	rural	none	CO	gas leak	home	12
2014	881760/0009318507	male	1y8m	urban	none	poisonous mushroom	accidentally taken by oneself	home	11
2017	1075347/0014206265	male	7m	urban	none	Rat poison	accidentally taken by oneself	home	7
2012	752724	male	3y5m	rural	none	Pesticides（Acetochlor）	accidentally taken by oneself	home	3
2012	758319	female	7y11m	urban	none	Rat poison（Bromadiolone）	accidentally taken by oneself	unknown	9
2017	1074879/0014200862	male	2y	rural	none	Drugs（Clonazepam）	accidentally taken by oneself	home	5
2016	982925/0012593865	female	2y7m	rural	none	poisonous mushroom	accidentally taken by oneself	home	4
2018	1119298/0011163331	female	1y6m	urban	none	Organophosphorus	accidentally taken by oneself	home	3
2017	1069310/0014140489	male	14y	rural	none	Ginkgo biloba（plant）	accidentally taken by oneself	home	6
2016	963282/0012370300	male	12y	rural	none	fish gall	accidentally taken by oneself	home	6
2020	1221054/0015858634	female	14y11m	urban	depression	Drugs（Fluoxamine maleate，Sertraline Hydrochloride）	suicide	school	4
2018	837363/0009064118	female	13y9m	urban	epilepsy	Drugs（Levetiracetam）	suicide	home	8
2014	870821/0009362061	male	15y9m	rural	none	Parquat	accidentally taken by oneself	unknown	26
2015	916124/0009660887	female	1y8m	rural	none	Pesticides（Avermectin）	accidentally taken by oneself	home	5
2012	761136	male	2y4m	urban	none	Drugs（clozapine）	accidentally taken by oneself	home	5
2015	936772/0012167546	female	2y2m	rural	none	Parquat	accidentally taken by oneself	home	13
2018	1105780/0014554678	male	2y1m	rural	none	poisonous rat poison	accidentally taken by oneself	home	5
2017	1024861/0013075017	female	4m7d	rural	none	CO	gas leak	home	12
2016	962629/0012370374	male	14y10m	rural	none	Diquat	suicide	home	12
2013	821103/0008765436	male	13y7m	rural	none	Organophosphorus	contact	home	6
2016	999669/0012791374	male	6d	urban	none	plant（Ginkgo biloba）	accidentally taken by oneself	home	6
2015	927975/0012028864	male	8y9m	rural	none	poisonous mushroom	accidentally taken by oneself	home	1
2015	927976/0012028881	female	11y8m	rural	none	poisonous mushroom	accidentally taken by oneself	home	1
2012	784044/0008435371	male	7y8m	rural	none	poisonous mushroom	accidentally taken by oneself	home	3
2018	1131021/0011151069	female	8y10m	urban	none	poisonous mushroom	accidentally taken by oneself	home	1
2014	866748/0009250919	male	4y7m	rural	uncle schizophrenia	Drugs（clozapine）	accidentally taken by oneself	home	5
2012	764391	female	1y4m	urban	none	Drugs（Clonazepam）	accidentally taken by oneself	home	4
2012	764392	female	1m4m	urban	none	Drugs（Clonazepam）	accidentally taken by oneself	home	4
2020	1272365	female	13y	rural	none	Drugs（Punarol）	suicide	home	3
2020	1260335	female	13y	urban	depression	Drugs（Sertraline Hydrochloride	suicide	home	7
2020	1240283/0016068931	male	3y7m	rural	none	Pesticides（Bensulfuron methyl）	accidentally taken by oneself	home	1
2019	1169511/0015249052	male	12y7m	rural	none	Rat poison（Bromadiolone）	accidentally taken by oneself	unknown	4
2014	857307/0009297061	female	13y5m	rural	none	Parquat	suicide	home	16
2014	851968/0009136453	male	2y10m	rural	none	Drugs（Tobin ephedrine theophylline）	accidentally taken by oneself	home	5
2013	811040/0008707961	female	11y11m	rural	none	Parquat	suicide	home	1
2015	916223/0009564386	female	2y	rural	congenital deafness and muteness	poisonous rat poison	accidentally taken by oneself	home	7
2020	1264289	female	8y	rural	none	poisonous mushroom	accidentally taken by oneself	home	1
2012	762307	male	2y3m	rural	none	Rat poison	accidentally taken by oneself	home	1
2012	760519	male	11y2m	rural	none	Parquat	accidentally taken by oneself	home	8
2019	1158599/0015120719	male	7m16d	rural	none	Parquat	accidentally taken by oneself	home	6
2014	874289/0009367709	male	3y7m	rural	father has gout	Drugs	accidentally taken by oneself	home	5
2014	898952/0009685557	male	3y1m	rural	none	Parquat	accidentally taken by oneself	home	8
2020	1255396	female	20d	urban	none	Drugs	Parents accidentally fed	home	2
2014	898719/0009656151	male	15y6m	rural	none	Pesticides（Bensulfuron methyl）	suicide	home	1
2013	814787/0008803263	male	4y3m	rural	none	Pesticides（Acetochlor）	accidentally taken by oneself	neighbor's house	2
2020	1260723	female	13y	rural	none	Drugs	suicide	home	6
2013	797883/0008512769	female	5y2m	rural	none	Drugs（Risperidone）	accidentally taken by oneself	home	7
2014	853857/0008934917	female	1y1m	urban	endocardial elastin fibroplasia	Drugs（Digoxin)	accidentally taken by oneself	home	5
2020	1266920	female	3y	urban	none	nitrite	accidentally taken by oneself	home	3
2018	110972/0014612819	male	4y	rural	none	Parquat	accidentally taken by oneself	home	11
2013	809065/0008690259	male	6y2m	rural	none	Parquat	accidentally taken by oneselfFood contaminated	home	7
2016	1003247/0012848510	female	4y	rural	none	poisonous mushroom	accidentally taken by oneself	home	11
2017	1025556/0013054650	male	54d	urban	none	nitrite	Parents accidentally fed	home	2
2017	1025554/0013055396	male	53d	urban	none	nitrite	Parents accidentally fed	home	2
2019	1215750/0015813729	female	5y9m	urban	allergic purpura	Drugs（artane，haloperidol）	accidentally taken by oneself	home	4
2014	871773/0009345318	female	7y4m	rural	none	Drugs（aminophylline）	suicide	home	3
2015	951315/0012278438	female	10y2m	rural	low intelligence	Rat poison（Except for tetramine and bromadiolone）	accidentally taken by oneself	unknown	7
2020	1241847/0016089641	female	16y	urban	schizophrenia	Drugs（Phenobarbital scopolamine）	accidentally taken by oneself	home	7
2017	1040067/0013117671	female	1y9m	urban	none	Drugs（VitD）	accidentally taken by oneself	home	2
2012	765217	male	2y10m	rural	none	Diquat	contact	home	8
2019	1151928/0011218019	male	11y	rural	none	Organophosphorus	suicide	home	14
2013	809063/0008690258	female	8y11m	rural	none	Parquat	accidentally taken by oneselfFood contaminated	home	7
2014	876636/0009353525	male	3y8m	rural	none	Parquat	accidentally taken by oneself	home	12
2013	810497/0008746416	female	6y8m	rural	none	Organophosphorus	accidentally taken by oneself	home	7
2013	809064/0008690257	female	8y7m	rural	none	Parquat	accidentally taken by oneselfFood contaminated	home	7
2018	1133658/0014860643	male	6y5m	rural	none	poisonous mushroom	accidentally taken by oneself	home	5
2018	1133657/0014860644	male	9y3m	rural	none	poisonous mushroom	accidentally taken by oneself	home	5
2020	1239463/0015786779	male	14y11m	urban	none	Drugs（Difenidol hydrochloride	suicide	home	1
2018	1135514/0014876736	male	4y7m	rural	none	poisonous mushroom	accidentally taken by oneself	home	18
2019	1201144/0015653910	female	14y1m	rural	none	cosmetics	accidentally taken by oneself	home	2
2015	907262/0009761885	female	6y5m	rural	none	cosmetics	accidentally taken by oneself	home	1
2012	750902	female	1y4m	rural	none	Drugs（Shubili）	accidentally taken by oneself	home	4
2013	804108/0008624452	female	3y	rural	cerebral palsy	Pesticides（Aviridimidine）	accidentally taken by oneself	home	7
2016	983513/0012605790	female	4y	rural	none	Drugs（Pentafluorolido，Benzhexol）？	accidentally taken by oneself	unknown	5
2019	1163492/0015175704	male	1y10m	urban	none	Drugs（Glibenclamide）	accidentally taken by oneself	home	5
2018	1107162/0014569573	female	1y7m	urban	none	Rat poison（Bromadiolone）	accidentally taken by oneself	home	3
2014	847802/0009076986	male	5y6m	rural	none	poisonous rat poison	accidentally taken by oneself	outdoor	4
2013	808435/0008698374	female	5y	rural	none	Drugs（hedex）	accidentally taken by oneself	home	2
2018	1142395/0014893286	female	1y2m	urban	none	Drugs（Cinnarizine）	accidentally taken by oneself	home	3
2018	1104533/0014541339	female	11y8m	rural	none	Drugs（Paracetamol）	suicide	home	7
2012	782698/0008473167	female	8y6m	rural	none	poisonous mushroom	accidentally taken by oneself	home	1
2017	1055331/0014044109	female	4y7m	rural	none	poisonous mushroom	accidentally taken by oneself	home	4
2017	1055332/0014044108	female	2y	rural	none	poisonous mushroom	accidentally taken by oneself	home	4
2020	1241576/0016085921	male	2y5m	rural	none	Parquat	contact	home	2
2016	974652/0012480887	male	3y10m	rural	none	Parquat	accidentally taken by oneself	home	2
2013	838001/0008976019	male	1y6m	rural	none	Drugs（Pentafluorolido）	accidentally taken by oneself	home	6
2012	789023	male	5y11m	rural	none	Pesticides（Bensulfuron methyl）	others accidentally fed	home	7
2014	894570/0009590957	male	6y2m	rural	none	CO	Burning coal	home	11
2013	797049	male	10y	rural	none	Parquat	suicide	home	8
2020	1253986/0016256325	female	13y2m	rural	depression	Drugs（Alprazolam）	suicide	home	5
2012	768651	male	4y5m	rural	none	poisonous mushroom	accidentally taken by oneself	home	12
2013	808268/0008672953	male	11y8m	rural	none	Parquat	accidentally taken by oneselfFood contaminated	home	4
2019	1185758/0015464673	female	1y8m	urban	none	Drugs（clozapine）	accidentally taken by oneself	home	2
2012	765216	male	3y	rural	none	Diquat	contact	home	7
2017	1073964/0014191161	male	2y7m	rural	none	poisonous rat poison	accidentally taken by oneself	outdoor	2
2013	800892/0008541036	female	1y2m	rural	none	Rat poison（Bromadiolone）	accidentally taken by oneselfFood contaminated	home	6
2014	875607/0009174307	female	7y4m	rural	none	Parquat	accidentally taken by oneself	outdoor	3
2013	836092/0008924509	female	3y7m	rural	none	Parquat	accidentally taken by oneself	home	9
2019	1199296/0015634121	female	13y8m	urban	depression	Drugs（Phenobarbital）	suicide	school	3
2015	1223309/0015914014	male	4y4m	rural	none	Rat poison（Dalon）	accidentally taken by oneself	unknown	3
2019	1208740/0015736863	female	13y6m	urban	none	Drugs（Pidomode）	suicide	home	1
2012	754281	female	1y6m	rural	none	Rat poison（Except for tetramine and bromadiolone）	accidentally taken by oneself	home	5
2017	1073969/0014191188	female	13y	rural	none	Organophosphorus	aunt painted one's scalp	home	6
2016	1016792/0012569661	female	8y1m	urban	none	Drugs（Furosemide nasal drops）	accidentally taken by mother	home	6
2020	1273220	female	1+y	urban	none	Drugs（Euthyrox）	accidentally taken by oneself	home	8
2018	1093773/0014407909	male	8y8m	urban	none	alocasia macrorrhiza（plant）	accidentally taken by oneself	home	2
2015	925643/0009639639	male	3y1m	rural	none	poisonous mushroom	accidentally taken by oneself	home	6
2015	928722/0012046968	female	4y2m	rural	none	Pesticides（Bensulfuron methyl）	accidentally taken by oneself	home	12
2017	1067865/0011029275	male	2y2m	rural	none	Drugs（aminophylline）	accidentally taken by oneself	Clinic	9
2014	889571/0009559316	female	11y7m	rural	none	Parquat	accidentally taken by oneself	unknown	15
2020	1260914	female	1+y	rural	none	Drugs	accidentally taken by oneself	home	4
2014	858653/0009286124	female	3y4m	rural	none	Drugs	accidentally taken by oneself	unknown	5
2012	768107	male	11y11m	rural	none	Organophosphorus	accidentally taken by oneself	home	18
2013	819855/0008796179	female	4y4m	rural	none	cosmetics	accidentally taken by oneself	home	3
2019	1175949/0015334750	male	2y7m	rural	none	Drugs（Digoxin）	accidentally taken by oneself	home	6
2016	981775/0012590236	male	2y11m	rural	none	Drugs（clozapine）	accidentally taken by oneself	home	15
2018	1136950/0014889443	female	12y7m	rural	none	Parquat	accidentally taken by oneself	home	10
2018	1090121/0014363142	male	12y6m	rural	none	Organophosphorus	suicide	home	13
2018	1097617/0011113451	female	12y9m	urban	none	cosmetics	suicide	home	1
2020	1243212/0016107159	female	11y6m	urban	none	Rat poison（Except for tetramine and bromadiolone）	suicide	home	4
2020	940192/0009536664	female	13y1m	urban	none	Drugs（Alprazolam）	suicide	home	3
2018	1103187/0008439593	female	9y4m	urban	none	poisonous mushroom	accidentally taken by oneself	home	1
2020	1239192/0016054839	female	14y7m	urban	depression	Drugs（Sertraline Hydrochloride）	suicide	home	4
2015	917037/0009543130	male	14y10m	rural	none	Parquat	accidentally taken by oneself	unknown	25
2016	988161/0012644811	female	3y	rural	none	poisonous mushroom	accidentally taken by oneself	home	10
2017	1024269/0013005479	male	10y	urban	none	CO	gas leak	home	13
2013	821793/0008790577	male	3y11m	rural	none	Drugs（Di fenido）	accidentally taken by oneself	home	2
2017	1080360/0014262208	female	3y2m	rural	none	Drugs（Risperidone、clozapine、MgCO3）	accidentally taken by oneself	home	2
2016	1000839/0012815623	male	10y	rural	none	Parquat	suicide	home	3
2014	851711/0009132025	male	13y1m	rural	none	Parquat	suicide	home	16
2019	1199375/0015634857	male	2y6m	urban	none	strong alkali	accidentally taken by oneself	home	13
2015	915931/0008813096	male	2y2m	urban	none	Drugs（Procatero）	accidentally taken by oneself	home	1
2013	791862/0008532136	male	6y4m	urban	none	CO	gas leak	home	1
2014	877698/0009427306	female	3y	rural	none	Organophosphorus	accidentally taken by oneself	home	6
2014	870972/0009354385	female	2y5m	rural	mother schizophrenia	Drugs（Pentafluorolido）	accidentally taken by oneself	home	1
2015	937267/0012166056	female	6y	rural	none	poisonous mushroom	accidentally taken by oneself	home	4
2014	880573/0009442549	female	2y	rural	none	Drugs（clozapine）	accidentally taken by oneself	home	4
2013	791618/0008530397	male	5y6m	rural	none	medicine to poison dogs	accidentally taken by oneself	home	26
2016	1010701/0012881472	male	2y2m	rural	none	Drugs（clozapine）	accidentally taken by oneself	home	6
2019	1186894/0015483215	female	12y3m	urban	none	cosmetics	accidentally taken by oneself	home	8
2013	803461/0008605847	male	7y6m	rural	none	Drugs（Risperidone）	accidentally taken by oneself	home	9
2013	824642/0008204451	female	2y3m	rural	none	Drugs（clozapine）	accidentally taken by oneself	home	4
2012	786425	female	6y7m	rural	none	Organophosphorus	Grandma washes her hair with it	home	12
2013	831103/0008946430	female	13y6m	rural	none	Parquat	accidentally taken by oneself	home	3
2014	850331/0008936664	female	4y2m	urban	none	Drugs（Paracetamol）	accidentally taken by oneself	home	7
2018	1133147/0014853381	female	1y4m	urban	none	Drugs（diazepam）？	accidentally taken by oneself	home	4
2013	800177/0008503395	male	13y4m	rural	none	Rat poison（Except for tetramine and bromadiolone）	accidentally taken by oneself	unknown	9
2015	907492/0008325201	male	4y8m	rural	grandpa epilepsy	Drugs（Risperidone）	accidentally taken by oneself	home	6
2018	1110226/0011141830	male	9y7m	urban	none	poisonous mushroom	accidentally taken by oneself	home	5
2013	838441/0009021164	male	4y11m	rural	none	Parquat	accidentally taken by oneselfFood contaminated	home	2
2014	881098/0008246212	male	8y4m	rural	none	poisonous mushroom	accidentally taken by oneself	home	2
2015	938718/0012161454	female	15y3m	rural	none	Parquat	suicide	home	2
2016	965047/0012418917	male	5y2m	rural	none	plant（Siberian Cocklebur）	Parents accidentally fed	home	23
2020	1221342/0015887645	female	14y11m	rural	depression	Drugs（Alprazolam、Right zopiclone）	suicide	school	3
2012	782113/0008444063	male	2y9m	rural	G6PD deficiency	camphor ball	accidentally taken by oneself	home	4
2015	900151/0009643857	male	8y1m	rural	none	Parquat	accidentally taken by oneself	home	3
2020	1246362/0016146080	male	2y3m	urban	none	pesticide	accidentally taken by oneself	home	15
2013	837396/0009060379	female	15y6m	urban	none	Drugs（aminophylline）	suicide	home	5
2012	769102	male	12y3m	rural	none	Organophosphorus	skin contact	home	6
2012	769101	male	7y11m	rural	none	Organophosphorus	skin contact	home	6
2015	937601/0012102748	female	2y4m	rural	none	Ginkgo biloba（plant）	accidentally taken by oneself	home	2
2018	1110220/0014603970	male	2y7m	rural	none	Parquat	accidentally taken by oneself	home	16
2015	913159/0009793110	male	8y11m	rural	none	fish gall	accidentally taken by oneself	home	14
2012	776946	female	2y7m	rural	none	Pesticides（Acetochlor）	accidentally taken by oneself	home	7
2012	782295	female	14y	rural	none	Organophosphorus	The classroom is polluted	school	2
2012	767022	female	4y10m	rural	none	poisonous mushroom	accidentally taken by oneself	home	1
2019	1197312/0015614811	male	3y9m	rural	none	Pipe unclogging agent（H2O2）	accidentally taken by oneself	home	8
2016	997426/0012744760	male	13y	rural	none	Rat poison（Bromadiolone）	accidentally taken by oneself	home	5
2016	978056/0012564660	female	4y7m	rural	none	Parquat	accidentally taken by oneself	on the way to school	1
2017	1044366/0013105595	female	2y2m	urban	none	Drugs（Bellapril）	accidentally taken by oneself	home	1
2019	1208713/0015736535	male	11y10m	urban	none	Organophosphorus	smear the skin	home	11
2020	1228178/0015947973	male	2y	urban	none	Pipe unclogging agent	accidentally taken by oneself	home	15
2020	1246522/0016147607	male	13y9m	rural	none	Rat poison（Except for tetramine and bromadiolone）	accidentally taken by oneself	home	13
2015	913046/0009844828	female	13y11m	rural	none	Parquat	accidentally taken by oneself	home	12
2016	980331/0012596755	male	1y11m	rural	none	Drugs（Nimodipine）	accidentally taken by oneself	home	2
2015	915981/0009668499	female	4y4m	rural	none	Parquat	accidentally taken by oneself	home	11
2014	855369/0009211760	male	2y	urban	none	Organophosphorus	accidentally taken by oneself	home	8
2016	1003722/0012859647	male	8y	rural	none	Diquat	accidentally taken by mother	home	18
2014	868726/0008213889	male	1y5m	urban	none	poisonous mushroom	accidentally taken by oneself	home	11
2017	1023203/0013009095	male	14y	rural	none	Parquat	Contact with polluted water	home	14
2016	970255/0012409615	male	3y4m	rural	none	Rat poison（Except for tetramine and bromadiolone）	accidentally taken by oneself	home	5
2020	1239195/0011107724	female	9y9m	urban	none	animal venom	accidentally taken by oneself	outdoor	5
2013	817256/0008753539	male	7y	rural	none	poisonous mushroom	accidentally taken by oneself	home	15
2020	1245373/0016133890	female	6y5m	urban	none	poisonous mushroom	accidentally taken by oneself	home	9
2020	1178272	male	8y	urban	none	poisonous mushroom	accidentally taken by oneself	home	1
2017	1048963/0013326018	male	9y	rural	none	poisonous mushroom	accidentally taken by oneself	home	12
2015	896800/0009651756	male	3y1m	rural	none	Organophosphorus	accidentally taken by oneself	home	3
2016	996347/0012773572	female	13y	urban	none	Organophosphorus	suicide	home	5
2012		female	5y5m	rural	none	poisonous mushroom	accidentally taken by oneself	home	17
2019	1167102/0015219223	female	15y7m	rural	none	Diquat	suicide	home	11
2017	1023165/0013009807	female	7y	rural	none	Parquat	Contact with polluted water	home	15
2013	806584/0008672459	male	5y11m	rural	none	Parquat	accidentally taken by oneself	home	9
2012	740085/	male	1y6m	rural	none	poisonous rat poison	accidentally taken by oneself	home	9
2020	1231984/0015979483	male	1y3m	urban	none	Drugs（Compound cold preparation）	family accidentally fed	home	3
2016	986735/0012659050	female	2y10m	rural	none	Rat poison（Except for tetramine and bromadiolone）	accidentally taken by oneself	home	43
2013	787621/0008454866	female	2y2m	rural	none	Rat poison（Except for tetramine and bromadiolone）	accidentally taken by oneself	unknown	5
2012	721440	female	3y5m	rural	none	Rat poison（Bromadiolone）	accidentally taken by oneself	clinic	1
2016	1003703/0012843327	female	5y	rural	none	Diquat	accidentally taken by mother	home	19
2017	1044178/0013246566	female	4y	rural	none	Organophosphorus	wash hair with it	home	7
2015	944599/0012200620	male	2y4m	urban	none	Pesticides（Acetochlor）	contact	home	1
2014	850244/0008916354	male	12y7m	rural	none	Parquat	suicide	home	14
2018	1143104/0014952606	female	10y7m	rural	none	CO	Burning coal	home	10
2017	1044750/0013244900	male	9y	rural	none	disinfectant solution	accidentally taken by oneself	clinic	3
2019	1180512/0015393146	male	12y1m	rural	none	Organophosphorus	smear the skin	home	6
2015	922064/0009852845	male	3y5m	rural	none	Rat poison（Except for tetramine and bromadiolone）	accidentally taken by oneself	home	3
2012	790436	female	10y3m	urban	none	Drugs	accidentally taken by oneself	home	2
2020	1237355/0016031337	female	13y8m	urban	none	Drugs（Sertraline Hydrochloride）	suicide	school	3
2012	790313/0008462496	male	1y1m	rural	none	poisonous rat poison	accidentally taken by oneself	home	8
2015	915982/0009668498	male	2y10m	rural	none	Parquat	accidentally taken by oneself	home	11
2019	1186398/0015205386	male	2y	rural	none	poisonous mushroom	accidentally taken by oneself	home	11
2015	905826/0009779522	female	2y4m	rural	none	Pesticides（Acetochlor）	accidentally taken by oneself	home	3
2016	1003837/0012786538	male	4y	rural	none	poisonous mushroom	accidentally taken by oneself	home	1
2016	1001416/0009916022	male	1y5m	rural	none	Drugs（Clonazepam）	accidentally taken by oneself	home	3
2018	1127029/0014714925	male	3m30d	urban	none	Drugs（aminophylline）	family accidentally fed	home	7
2015	914381/0009646023	male	12y7m	rural	none	Organophosphorus	accidentally taken by oneself	home	4
2012	788636	female	13y11m	rural	none	Rat poison（Except for tetramine and bromadiolone）	accidentally taken by oneself	unknown	11
2016	999010/0012797254	male	12y5m	rural	none	Rat poison（Bromadiolone，Dalon）	suicide（Mother ran away from home）	home	8
2017	1023159/0013008043	female	22d	rural	none	Parquat	poisoned by other	home	16
2016	977041/0012506413	female	5y11m	rural	none	fish gall	accidentally taken by oneself	home	16
2020	1241150/0016079440	male	4y9m	rural	none	poisonous rat poison	accidentally taken by oneself	home	6
2020	1240600/0016073702	female	4y	rural	none	Organophosphorus	contact	home	2
2016	997089/0012743954	female	12y9m	rural	none	Parquat	suicide	home	15
2013	842863/0009115240	male	3y1m	rural	grandma schizophrenia	Drugs（perphenazine）	accidentally taken by oneself	home	2
2012	785308/0007276093	female	1m22d	rural	none	Drugs（Procatero）	Parents accidentally fed	home	3
2013	802330/0008608650	male	1y8m	urban	none	Drugs（aminophylline）	accidentally taken by oneself	Clinic	10
2019	1174397/0015315517	male	11y8m	rural	none	cosmetics	accidentally taken by oneself	home	2
2016	974907/0012531036	male	5y	rural	none	Drugs（carbamazepine）	accidentally taken by oneself	home	9
2015	940934/0012115861	male	3y1m	rural	none	poisonous mushroom	accidentally taken by oneself	home	4
2020	1236228/0016018858	female	13y7m	urban	none	Pesticides（Acetochlor）	suicide	home	5
2019	1194960/0015587853	male	11y7m	rural	none	cosmetics	suicide	home	4
2019	1162780/0013074820	female	13y	rural	none	Parquat	suicide	home	13
2016	958741/0012346819	female	12y7m	rural	none	Parquat	suicide	home	10
2017	1074493/0014196481	female	4y9m	rural	none	Rat poison（Bromadiolone）	accidentally taken by oneself	unknown	6
2014	859221/0009290986	male	2y2m	rural	none	Drugs（captopril、nifedipine）	accidentally taken by oneself	home	4
2019	1164740/0015186129	male	16y7m	rural	none	Rat poison（Bromadiolone）	accidentally taken by oneself	unknown	4
2012	755598	female	2y	rural	none	Rat poison（Except for tetramine and bromadiolone）	accidentally taken by oneself	home	9
2017	1046985/0013220731	female	10y	rural	epilepsy	Parquat	contact	home	8
2015	929310/0012006955	male	3y6m	urban	none	Drugs（aminophylline）	accidentally taken by oneself	Clinic	6
2018	1102475/0014515820	male	1y5m	rural	none	Drugs（Digoxin）	accidentally taken by oneself	home	9
2015	940184/0012175161	female	15y8m	rural	none	Parquat	suicide	home	6
2019	1193307/0015566016	male	12y	rural	none	poisonous mushroom	others accidentally fed	home	1
2015	937044/0012167567	male	5y4m	rural	none	poisonous mushroom	accidentally taken by oneself	home	1
2016	965021/0012341273	female	13y	urban	none	Drugs（Promethazine）	suicide	home	1
2012	774239	female	4y6m	rural	none	Drugs（Digoxin）	accidentally taken by oneself	home	2
2012	779997	male	13y2m	rural	none	Parquat	suicide	home	8
2012	777008	male	2y11m	rural	none	Drugs（Digoxin）	accidentally taken by oneself	home	10
2019	1152074/0015046266	male	1m5d	urban	none	Drugs（Naphazoline）	family accidentally fed	home	3
2013	810833/0008730631	female	4y2m	rural	none	Parquat	accidentally taken by oneself	home	7
2013	810832/0008730630	male	2y3m	rural	none	Parquat	accidentally taken by oneself	home	7
2015	927218/0009887288	male	3y9m	rural	none	Parquat	accidentally taken by oneself	home	13
2012	751379	female	7y6m	rural	none	fish gall	accidentally taken by oneself	home	10
2012	747453	female	9y2m	rural	none	fish gall	accidentally taken by oneself	home	9
2016	1014952/0012956285	male	6y	rural	none	CO	Burning coal	home	10
2018	1095526/0011108592	male	13y9m	rural	none	Rat poison（Bromadiolone）	suicide	home	7
2015	931269/0012045871	female	4y9m	rural	grandma schizophrenia	Drugs（Pentafluorolido）	accidentally taken by oneself	home	5
2015	907516/0009821080	female	3y5m	rural	grandpa epilepsy	Drugs（Risperidone）	accidentally taken by oneself	home	3
2014	863583/0009234883	male	1y8m	rural	none	Parquat	accidentally taken by oneselfFood contaminated	home	8
2020	1236524/0016021350	female	13y3m	rural	none	Rat poison（Bromadiolone）	suicide	home	5
2015	951735/0012212062	female	12y11m	rural	none	Pesticides	suicide	home	3
2016	989429/0012663497	male	3y	rural	none	Rat poison（Bromadiolone）	accidentally taken by oneself	home	8
2016	963598/0012421419	male	10y	rural	none	Millettia pachycarpa（plant）	accidentally taken by oneself	home	7
2012	754460/	male	2y4m	urban	father epilepsy	Drugs（Clonazepam）	accidentally taken by oneself	home	2
2014	870525/0009201239	female	10m10d	rural	none	Drugs（aminophylline）	accidentally taken by oneself	Clinic	6
2016	990139/0012684396	male	1y6m	rural	none	Rat poison（Bromadiolone）	accidentally taken by oneself	home	5
2014	879743/0008212411	male	14y1m	rural	none	Rat poison（Except for tetramine and bromadiolone）	accidentally taken by oneself	home	3
2020	1229113/0015954534	male	4y5m	rural	none	Parquat	accidentally taken by oneself	home	7
2012	736445	male	12y9m	rural	none	Parquat	suicide	home	1
2015	938888/0012147900	female	4y	rural	none	Pesticides（Acetochlor）	accidentally taken by oneself	home	5
2017	1041933/0013270517	female	2y3m	rural	none	Drugs（carbamazepine）	accidentally taken by oneself	home	8
2012	773267	male	10y4m	rural	none	Parquat	accidentally taken by oneselfFood contaminated	home	4
2018	956306/0009188484	female	5y6m	urban	none	plant（Alocasia macrorrhiza）	accidentally taken by oneself	home	4
2012	787687/0008410242	female	1y7m	rural	none	Rat poison（Bromadiolone）	accidentally taken by oneself	unknown	7
2018	1089152/0014355829	female	10y2m	rural	none	Rat poison（Bromadiolone）	accidentally taken by oneself	unknown	4
2020	1260600	male	2y	urban	none	Drugs	accidentally taken by oneself	home	1
2012	778525	male	1y5m	rural	none	Pesticides（Pyrethrin）	accidentally taken by oneself	home	14
2018	1089073/0014355112	female	12y1m	rural	none	Rat poison（Bromadiolone）	accidentally taken by oneself	unknown	4
2018	1089216/0014356313	male	6y6m	rural	none	Rat poison（Bromadiolone）	accidentally taken by oneself	unknown	4
2012	767508	male	13y6m	rural	none	Parquat	suicide	home	4
2013	809159/0008746805	male	1y7m	urban	none	Organophosphorus	accidentally taken by oneself	home	9
2013	826343/0008616606	female	1y9m	rural	none	Parquat	accidentally taken by oneself	home	10
2013	810132/0008714133	male	1y8m	rural	none	poisonous rat poison	accidentally taken by oneself	home	2
2017	1034657/0013182282	female	11y1m	rural	none	Parquat	accidentally taken by oneself	home	12
2015	915999/0009352182	male	1y4m	urban	none	Drugs（Povidone iodine）	accidentally taken by oneself	home	8
2016	959759/0012347941	male	11y	rural	none	Parquat	suicide	home	5
2017	1020536/0013046873	male	3y	rural	none	Organophosphorus	accidentally taken by oneself	home	2
2017	1034656/0013182281	male	3y	rural	none	Parquat	accidentally taken by oneself	home	12
2014	869118/0009179563	male	4y3m	rural	none	Parquat	accidentally taken by oneself	home	2
2016	1008444/0012880797	female	2y9m	rural	none	Drugs（Pentafluorolido）	accidentally taken by oneself	home	6
2013	813196/0008366314	male	8m23d	urban	none	Drugs（nifedipine）	others accidentally fed	hospital	3
2020	1227964/0015946715	male	2y5m	rural	none	Drugs（Pentafluorolido）	accidentally taken by oneself	home	5
2019	1191499/0015542692	male	12y7m	rural	none	Rat poison（Bromadiolone）	accidentally taken by oneself	unknown	11
2014	869119/0009179564	male	2y1m	rural	none	Parquat	accidentally taken by oneselfFood contaminated	home	2
2018	1146927/0012294222	male	6y3m	urban	none	Drugs（aminophylline）	accidentally taken by oneself	home	3
2013	828175/0008883035	male	13y6m	rural	none	Parquat	suicide	home	1
2016	977747/0012512773	female	2y7m	rural	none	Parquat	accidentally taken by oneself	home	8
2018	1104968/0014546323	female	10y10m	rural	none	Drugs（diazepam？）	accidentally taken by oneself	home	2
2014	886262/0009516381	male	4y8m	rural	none	Parquat	accidentally taken by oneself	home	10
2014	880254/0009442993	male	8y	rural	none	Parquat	accidentally taken by oneself	home	15
2014	850133/0009113252	male	10y1m	rural	none	Parquat	suicide	home	19
2015	942049/0012142771	female	6y9m	rural	none	medicine to poison dogs	accidentally taken by oneself	home	3
2012	753248	male	1y3m	rural	none	Parquat	accidentally taken by oneself	home	8
2012	776727	male	11y9m	rural	none	Parquat	accidentally taken by oneself	home	8
2014	875854/0009165431	female	3y7m	rural	none	Drugs（carbamazepine）	accidentally taken by oneself	home	4
2016	1003389/0012798302	female	8y5m	urban	none	CO	take a bath with it	home	2
2013	824687/0008875169	male	3y8m	rural	none	Rat poison（Bromadiolone）	accidentally taken by oneself	unknown	6
2019	1178881/0014559578	female	2y5m	urban	none	Diquat	accidentally taken by oneself	home	3
2013	841615/0009115776	male	2y	rural	none	Drugs（Digoxin，Hydrochlorothiazide	accidentally taken by oneself	home	8
2014	848588/0008926903	male	4y2m	rural	none	Drugs（Promethazine）	accidentally taken by oneself	home	3
2015	910761/0009841829	male	12y3m	rural	none	Parquat	accidentally taken by oneself	home	4
2017	1053025/0014020960	female	8y	rural	none	Parquat	accidentally taken by oneself	home	15
2015	928723/0012046967	female	4y5m	rural	father schizophrenia	Pesticides（Acetochlor）	accidentally taken by oneself	home	3
2017	1033290/0013157438	female	8m5d	rural	none	Organophosphorus	accidentally taken by oneself	home	7
2012	764567	male	1y6m	rural	none	Pesticides（Pyrethrin）	accidentally taken by oneself	home	5
2019	1194427/0015580717	female	12y10m	rural	none	cosmetics	accidentally taken by oneself	home	5
2013	808209/0008652046	male	2y10m	rural	none	Parquat	accidentally taken by oneself	home	5
2018	1139505/0014915592	female	3y10m	urban	none	Drugs（Pentafluorolido）	accidentally taken by oneself	home	2
2016	1010402/0012816176	male	1y10d	rural	none	Parquat	accidentally taken by mother	home	3
2018	1105498/0014552394	male	5y2m	rural	none	Diquat	accidentally taken by oneself	home	3
2012	752322	male	3y4m	urban	none	Pesticides（Butachlor）	accidentally taken by oneself	home	4
2019	1164927/0015192570	male	13y2m	rural	none	Parquat	suicide	home	7
2015	948213/0012148459	male	4y5m	rural	none	Parquat	contact	home	3
2016	1003162/0012848084	male	4y9m	rural	none	poisonous mushroom	accidentally taken by oneself	home	5
2018	1094871/0014422731	female	2y8m	rural	none	poisonous rat poison	accidentally taken by oneself	home	1
2015	945841/0012201195	male	3y7m	rural	none	Parquat	accidentally taken by oneself	home	6
2016	974653/0012480886	female	6y6m	rural	none	Parquat	accidentally taken by oneself	home	2
2016	994453/0012734212	male	3y	rural	none	Parquat	accidentally taken by oneself	home	13
2015	926966/0012035349	female	13y7m	rural	none	cosmetics	suicide	home	1
2016	1003227/0012851597	male	2y9m	rural	none	Parquat	accidentally taken by oneself	home	23
2016	969281/0012445069	male	6y	rural	febrile convulsion	detergent	accidentally taken by oneself	unknown	6
2018	1145928/0014981761	male	14y6m	rural	none	Drugs（Aminophenol codeine）	suicide	home	9
2019	1147982/0015002793	male	15y10m	urban	none	Diquat	suicide	home	30
2015	946298/0012182675	female	3y1m	rural	none	Parquat	accidentally taken by oneself	home	12
2020	1218972/0015858682	female	1y8m	urban	none	CO	Burning coal	home	11
2014	872760/0009338449	male	6y11m	urban	none	Drugs（oxycodone and acetaminophen）	accidentally taken by oneself	home	3
2016	1003110/0012849980	male	6y	rural	none	poisonous mushroom	accidentally taken by oneself	home	18
2017	1026473/0009552527	female	2y4m	urban	none	Rat poison（Except for tetramine and bromadiolone）	accidentally taken by oneself	home	3
2015	921894/0009917523	female	9y7m	urban	none	Drugs（xylazine hydrochloride）	accidentally taken by oneself	home	5
2020	1234615/0016003537	male	4y11m	urban	none	Drugs（Medroxyprogesterone acetate）	accidentally taken by oneself	home	5
2014	886261/0009516380	male	4y6m	rural	none	Parquat	accidentally taken by oneself	home	4
2017	1035109/0013126316	male	2y2m	rural	none	Diquat	Poisoned by neighbor	home	7
2016	1014763/0012958637	female	5y11m	rural	none	Rat poison（Except for tetramine and bromadiolone）	accidentally taken by oneself	home	18
2020	1244861/0016127905	male	7y6m	rural	none	Rat poison（Dalon）	accidentally taken by oneself	unknown	3
2020	1259928	female	2y	urban	none	nitrite	accidentally taken by oneself	home	2
2013	797141/0008551361	female	4y3m	rural	none	Rat poison（Bromadiolone）	accidentally taken by oneself	home	10
2017	1078801/0014245410	male	2y5m	rural	none	CO	Burning coal	home	5
2017	1078803/0014245411	male	5m	rural	none	CO	Burning coal	home	5
2013	828220/0008622016	male	11y11m	rural	none	Parquat	suicide	home	3
2019	1177956/0015348433	female	3m13d	urban	none	Drugs（caffeine）	accidentally taken by oneself	home	4
2020	1240428/0011109773	female	14y2m	rural	none	Rat poison（Bromadiolone）	suicide	home	8
2016	997976/0012749720	male	14y4m	rural	none	Rat poison（Bromadiolone）	Study pressure leads to suicide	home	13
2013	813868/0008818238	female	2y	rural	none	Parquat	accidentally taken by oneself	home	10
2012	760032	male	10y10m	rural	none	Organophosphorus	accidentally taken by oneself	home	11
2012	774252	female	9y11m	rural	none	Organophosphorus	wash hair with it	home	15
2019	1200272/0015643504	male	11y1m	rural	none	Rat poison（Bromadiolone）	suicide	home	5
2018	1109270/0014592792	female	13y8m	rural	none	Rat poison（Bromadiolone）	accidentally taken by oneself	unknown	7
2020	1269887	female	14y	urban	depression	Drugs（antidepressant）	suicide	home	6
2013	801605/0008642784	male	12y6m	rural	none	Parquat	accidentally taken by oneself	home	13
2014	885210/0009490359	female	2y3m	rural	none	Parquat	contact	home	1
2017	1030689/0012991897	male	15y	rural	none	Organophosphorus	suicide	home	11
2016	1003160/0012848086	female	3y8m	rural	none	poisonous mushroom	accidentally taken by oneself	home	5
2015	933605/0012064875	female	10y3m	urban	none	Pesticides（Pyrethrin）	wash hair with it	home	1
2020	1224352/0015028126	male	2y10m	urban	none	Drugs（Paracetamol）	accidentally taken by oneself	home	4
2019	1192101/0015550332	male	1y6m	urban	none	Parquat	others accidentally fed	on the riverbank	5
2015	924380/0009901734	female	13y4m	rural	none	poisonous mushroom	accidentally taken by oneself	home	5
2013	837558/0008900077	female	3y8m	rural	grandpa schizophrenia	Drugs（Pentafluorolido）	accidentally taken by oneself	home	8
2015	937879/0012160304	female	2y11m	urban	none	alocasia macrorrhiza（plant）	accidentally taken by oneself	home	1
2015	936789/0012087257	female	5y2m	rural	none	Parquat	family accidentally fed	home	14
2013	797905/0008583998	female	6y1m	rural	none	Rat poison（Bromadiolone）	accidentally taken by oneself	home	10
2015	932381/0012064320	male	4y8m	rural	none	Drugs（chlorpromazine）	accidentally taken by oneself	home	4
2015	950680/0012285932	male	12y4m	rural	none	Parquat	suicide	home	4
2015	909831/0009773364	male	3y6m	rural	none	Parquat	accidentally taken by oneself	home	7
2020	1245413/0016133539	female	4y8m	rural	none	Rat poison（Dalon）	accidentally taken by oneself	unknown	3
2012	770264	male	2y2m	rural	none	Drugs（Digoxin）	accidentally taken by oneself	home	8
2016	962135/0012334764	male	1y6m	rural	none	detergent	accidentally taken by oneself	home	5
2013	820009/0008751623	female	13y3m	rural	none	Parquat	suicide	home	23
2015	944227/0012223425	male	10m5d	rural	none	Parquat	accidentally taken by oneselfFood contaminated	home	9
2019	1201457/0015656419	female	9m3d	urban	none	Rat poison（Bromadiolone）	accidentally taken by oneself	unknown	4
2013	810783/0008747722	female	4y11m	urban	none	Drugs（α Receptor agonist）	accidentally taken by oneself	home	1
2013	805178/0008654408	male	1y	rural	mother takes drugs	methamphetamine	accidentally taken by family	home	1
2019	1171376/0015272742	male	1y10m	urban	none	Drugs（Pentafluorolido）	accidentally taken by oneself	home	5
2019	1176232/0015338793	male	1y4m	rural	none	detergent	accidentally taken by oneself	home	6
2019	1170660/0015263939	female	11y7m	rural	none	Organophosphorus	suicide	home	12
2018	1114070/0013037274	male	3y6m	urban	none	Drugs（Procatero）	accidentally taken by oneself	home	5
2016	995337/0012720000	female	3y4m	urban	none	poisonous mushroom	accidentally taken by oneself	home	13
2013	829291/0008661321	male	6y3m	urban	grandma high blood pressure	Drugs（reserpine, Aminopteridine）	accidentally taken by oneself	home	4
2015	918644/0009861714	female	11y9m	rural	none	poisonous mushroom	accidentally taken by oneself	home	1
2019	1187370/0015490183	male	7y2m	rural	none	cosmetics	accidentally taken by oneself	home	4
2016	928664/0009884362	male	1y3m	urban	none	strong alkali	accidentally taken by oneself	home	4
2013	829986/0008689784	male	2y2m	urban	none	Drugs（Clonazepam）	accidentally taken by oneself	home	7
2013	811600/0008740762	female	5y4m	rural	none	Parquat	accidentally taken by oneselfFood contaminated	home	7
2016	998614/0012811494	male	4y5m	rural	none	Organophosphorus	accidentally taken by oneself	home	4
2014	876531/0008212751	male	3y3m	rural	none	Drugs（Clonazepam）	accidentally taken by oneself	home	6
2020	1230273/0015962932	female	1y9m	urban	none	Drugs（Clonazepam, Benzhexol, Propranolol）	accidentally taken by oneself	home	9
2017	1079966/0014257565	male	3y	urban	none	Rat poison（Bromadiolone）	accidentally taken by oneselfFood contaminated	home	7
2018	1115024/0014658416	female	6y5m	rural	none	Rat poison（Bromadiolone）	accidentally taken by oneself	unknown	4
2014	737468	male	2y10m	rural	none	Organophosphorus	contact	home	4
2014	870046/0009156601	male	2y7m	rural	none	Parquat	accidentally taken by oneself	home	14
2019	1157357/0015102308	female	8y1m	rural	none	Rat poison（Bromadiolone）	accidentally taken by oneself	unknown	5
2017	1047456/0013232832	male	2y6m	rural	none	Organophosphorus	accidentally taken by oneself	home	9
2015	925629/0009872490	female	1y9m	rural	great grandma schizophrenia	Drugs（Pentafluorolido）	accidentally taken by oneself	home	4
2017	1039345/0013240163	female	6y	rural	none	Organophosphorus	contact	home	11
2020	1240313/0016069419	female	2y4m	urban	none	pesticide	accidentally taken by oneself	home	3
2016	986659/0012658647	female	2y1m	rural	none	poisonous mushroom	accidentally taken by oneself	home	22
2016	999948/0012797444	female	3y	urban	none	Drugs（clozapine）	accidentally taken by oneself	home	7
2018	1093438/0014401525	male	1y3m	urban	none	Drugs（Nitrochlorophenol）	accidentally taken by oneself	home	16
2017	1044767/0013254804	male	4y	rural	none	Parquat	contact	home	18
2014	872914/0009356793	male	2y10m	rural	none	Parquat	accidentally taken by oneselfFood contaminated	home	6
2014	883603/0009465590	male	2y7m	rural	none	Drugs（Euthyrox）	accidentally taken by oneself	home	5
2014	868342/0009208393	female	2y4m	urban	infantile spasm	Drugs	Parents accidentally fed	home	16
2018	794286/0008578053	male	6y3m	rural	none	Rat poison（Bromadiolone）	accidentally taken by oneself	unknown	6
2020	1248636/0016180092	female	9y1m	rural	none	Organophosphorus	wash hair with it	home	12
2016	1003388/0012850092	male	3y2m	rural	none	poisonous mushroom	accidentally taken by oneself	home	20
2018	1133670/0014860807	male	13y	rural	none	poisonous mushroom	accidentally taken by oneself	home	20
2012	783092	male	1y6m	rural	none	Organophosphorus	accidentally taken by oneself	home	5
2012	785685	male	3y11m	rural	none	Parquat	accidentally taken by oneself	home	5
2016	986873/0012646310	female	15y	rural	none	Parquat	suicide	home	2
2016	978432/0012551999	female	2y5m	rural	none	Diquat	accidentally taken by oneself	home	3
2018	1126529/0011177235	male	4y2m	rural	none	Organophosphorus	accidentally taken by oneself	home	3
2018	1133671/0014860806	female	14y6m	rural	none	poisonous mushroom	accidentally taken by oneself	home	16
2012	771074	male	8y9m	rural	none	poisonous mushroom	accidentally taken by oneself	home	1
2012	765082	male	1y7m	rural	none	Organophosphorus	accidentally taken by oneself	home	1
2013	826702/0008864308	male	12y9m	rural	none	Parquat	suicide	home	1
2015	919268/0009574072	female	3y6m	urban	none	Rat poison（Bromadiolone）	accidentally taken by oneself	home	4
2017	1043651/0013213052	female	1y11m	rural	none	Parquat	accidentally taken by mother	home	5
2013	838442/0009021163	male	6y	rural	none	Parquat	accidentally taken by oneselfFood contaminated	home	2
2018	1124570/0014772473	male	2y	urban	none	Drugs（clozapine）	accidentally taken by oneself	home	5
2019	1213821/0015796546	female	12y11m	rural	none	Diquat	suicide	home	10
2020	1243126/0016104395	female	1y7m	urban	none	Rat poison（Except for tetramine and bromadiolone）	accidentally taken by oneself	home	3
2018	1094715/0014420404	female	13y9m	rural	none	Diquat	accidentally taken by oneselfFood contaminated	home	4
2017	1026737/0013072159	female	4y	rural	none	Organophosphorus	skin contact	home	8
2016	1013132/0012904926	female	10y5m	urban	none	CO	take a bath with it	home	33
2014	861310/0009319326	male	2y4m	rural	none	Rat poison（Except for tetramine and bromadiolone）	accidentally taken by oneself	home	4
2018	1089078/0014355156	male	11y11m	rural	none	Parquat	suicide	home	13
2018	1146916/0014991542	male	1y10m	rural	epilepsy	Drugs（Aripiprazole）	accidentally taken by family	home	1
2015	925166/0009899188	male	13y11m	rural	none	pesticide	suicide	home	6
2016	965639/0012399859	male	13y8m	rural	none	Rat poison（Bromadiolone）	accidentally taken by oneself	home	5
2017	1045783/0013277204	male	9y	rural	none	Parquat	accidentally taken by oneself	home	6
2014	874897/0009175966	male	1y9m	rural	none	Rat poison（Bromadiolone）	accidentally taken by oneself	unknown	7
2015	900688/0009713812	male	2y4m	urban	epilepsy	Drugs	accidentally taken by oneself	home	3
2019	1197172/0008011191	male	17y10m	urban	none	Drugs（Colchicine）	suicide	home	11
2014	880114/0009442857	male	2y9m	rural	none	Parquat	accidentally taken by oneself	home	10
2018	1128681/0014813196	female	12y	urban	none	Organophosphorus	accidentally taken by oneself	home	14
2014	860110/0009329958	male	4y1m	rural	none	Parquat	accidentally taken by oneself	home	4
2013	828554/0008659616	female	13y9m	rural	none	Drugs（Di fenido）	suicide	school	4
2016	984641/0012416705	male	8d	rural	none	Parquat	contact	home	9
2014	876538/0009365462	female	10y8m	rural	none	Parquat	accidentally taken by oneself	home	2
2017	1034759/0013133640	male	1y9m	rural	none	Diquat	accidentally taken by oneself	home	8
2013	837142/0008990965	female	9m13d	rural	none	poisonous rat poison	accidentally taken by oneself	home	2
2017	1037672/0013184294	female	13y	urban	none	Drugs(Alprazolam、Olanzapine、Serqulin)	suicide	home	3
2013	824887/0008875936	male	4y1m	rural	none	Drugs（Promethazine）	accidentally taken by oneself	home	3
2020	1226407/0015938397	male	15y10m	rural	none	Diquat	suicide	home	17
2019	1172421/0015286352	male	2y3m	urban	none	Drugs（Digoxin）	accidentally taken by oneself	home	5
2018	1133669/0014860805	male	13y	rural	none	poisonous mushroom	accidentally taken by oneself	home	11
2014	860108/0009329956	male	8y9m	rural	none	Parquat	accidentally taken by oneselfFood contaminated	home	4
2014	876981/0009165261	male	2y10m	rural	none	Drugs（Euthyrox）	accidentally taken by oneself	home	8
2013	832861/0008973124	male	12y8m	rural	none	fish gall	accidentally taken by oneself	home	16
2013	840104/0009099273	female	7y1m	rural	none	poisonous mushroom	accidentally taken by oneself	home	1
2017	1058546/0013452569	male	12y	rural	none	Drugs（carbamazepine，Phenobarbital，chlorpromazine，Benzhexol	suicide	home	3
2014	860109/0009329957	male	7y7m	rural	none	Parquat	accidentally taken by oneself	home	4
2016	1009020/0012725573	female	7y7m	rural	none	Rat poison（Dalon）	accidentally taken by oneself	unknown	10
2012	785672	male	3y	rural	none	Parquat	accidentally taken by oneself	home	12
2020	1262593	female	15y	rural	none	Drugs	suicide	home	2
2015	940685/0012173557	female	2y6m	rural	none	Parquat	contact	home	5
2018	1086255/0014325662	male	9y2m	rural	none	Rat poison（Dalon）	accidentally taken by oneself	unknown	8
2018	1084250/0014302297	female	8y4m	urban	none	CO	gas leak	home	26
2018	1094382/0014416085	male	11y7m	rural	none	Diquat	accidentally taken by oneselfFood contaminated	home	4
2014	860292/0009329861	female	1y10m	rural	congenital heart disease	Drugs（Digoxin）	accidentally taken by oneself	home	7
2017	1023229/0013017737	male	6y	rural	none	Parquat	contact	home	13
2017	1026738/0013072160	male	4y	rural	none	Organophosphorus	skin contact	home	8
2012	779882	male	10y10m	rural	none	Drugs（Compound aminophenol alkyl ammonia）	suicide	home	5
2012	762546	male	2y9m	urban	Grandpa heart disease	Drugs（Digoxin）	accidentally taken by oneself	home	9
2014	850168/0009121349	male	10y1m	rural	none	Parquat	accidentally taken by oneself	home	14
2012	779617	male	3y7m	rural	none	Drugs（reserpine）	accidentally taken by oneself	home	7
2013	829588/0008662772	female	6y8m	rural	none	poisonous mushroom	accidentally taken by oneself	home	17
2012	760325	female	11y	rural	none	Parquat	suicide	home	3
2014	878717/0009405181	female	12y1m	rural	none	Pesticides（Acetochlor）	accidentally taken by oneself	home	4
2013	803076/0008609153	female	2y5m	urban	none	Drugs（Ambroxol Hydrochloride and Clenbuterol Hydrochloride Oral Solution，Chinese patent medicine）	accidentally taken by oneself	home	5
2018	1115006/0014657996	male	13y1m	urban	none	Drugs（clozapine）	suicide	home	7
2019	1163157/0015172117	female	8y3m	rural	none	Organophosphorus	wash hair with it	home	9
2016	991945/0012700491	female	2y3m	rural	none	Drugs（Euthyrox）	accidentally taken by oneself	home	9
2017	1023166/0013009815	male	13y	rural	none	Parquat	contact	home	14
2016	1017154/0012996743	male	1y2m	rural	none	poisonous rat poison	accidentally taken by oneself	home	1
2016	988153/0012644813	male	5y3m	rural	none	Drugs（Chloral hydrate, Potassium bromide）	Parents accidentally fed	home	2
2012	775355	female	3y8m	rural	none	Rat poison（Bromadiolone）	accidentally taken by oneself	unknown	5
2012	782632	male	8y7m	rural	none	poisonous mushroom	accidentally taken by oneself	home	6
2015	909487/0008372964	female	3y8m	rural	none	Rat poison（Bromadiolone）	accidentally taken by oneself	home	4
2019	1152834/0015053711	female	6y6m	rural	none	CO	Burning coal	home	9
2018	1125109/0014779244	female	12y4m	rural	none	Organophosphorus	suicide	home	10
2019	1197006/0015612070	male	1y3m	urban	none	poisonous rat poison	accidentally taken by mother	home	8
2013	806169/0008671612	male	4y6m	rural	none	Parquat	accidentally taken by oneself	home	1
2013	829557/0008663255	female	5y8m	rural	none	Drugs（Risperidone）	accidentally taken by oneself	home	6
2020	1238936/0016050931	female	13y10m	urban	depression	Drugs（Phenobarbital scopolamine）	suicide	home	6
2019	1196611/0015607841	female	13y	rural	none	Drugs（Sertraline Hydrochloride, Lamotrigine, Risperidone,etc.	suicide	home	5
2016	971019/0012409824	male	3y	rural	none	Parquat	accidentally taken by grandma	home	4
2019	1161536/0015155606	male	6y2m	rural	none	lacquer thinner	accidentally taken by oneself	home	2
2019	1205665/0015706497	female	10y	rural	none	poisonous mushroom	accidentally taken by oneself	home	7
2019	1205666/0015706496	male	8y2m	rural	none	poisonous mushroom	accidentally taken by oneself	home	15
2015	925051/0009873217	male	3y4m	urban	none	Drugs	accidentally taken by oneself	home	5
2019	1207643/0015725781	female	11y3m	urban	none	plant（Mulberry fruit）	accidentally taken by oneself	home	6
2019	1207644/0015725783	female	6y7m	urban	none	plant（Mulberry fruit）	accidentally taken by oneself	home	4
2013	838256/0008976690	female	2y9m	rural	none	Parquat	accidentally taken by oneself	home	20
2016	971007/0012497370	female	1y5m	rural	none	benzene	accidentally taken by oneself	home	2
2018	1094809/0011107059	male	3y4m	rural	none	Parquat	accidentally taken by oneself	home	6
2014	861466/0008213596	male	1y1m	rural	none	Rat poison（Except for tetramine and bromadiolone）	accidentally taken by oneself	home	3
2013	793498/0008578871	female	15y9m	rural	none	Organophosphorus	suicide	home	4
2016	980853/0012576620	male	1y7m	urban	none	poisonous rat poison	accidentally taken by oneself	home	6
2018	1133186/0014854444	male	2y5m	rural	none	anti-mosquito liquid	accidentally taken by oneself	home	5
2012	745187	male	6y6m	urban	none	fish gall	accidentally taken by oneself	home	12
2020	1224511/0015927731	female	12y11m	rural	none	Diquat	suicide	home	2
2016	1016241/0012951357	male	3y4m	rural	none	Organophosphorus	accidentally taken by oneself	home	4
2018	1090916/0011098193	female	11y7m	rural	none	Rat poison（Bromadiolone）	accidentally taken by oneself	unknown	3
2014	882266/0009445403	female	13y9m	rural	none	Parquat	accidentally taken by oneself	home	6
2014	846907/0009030630	male	3y1m	rural	none	poisonous rat poison	accidentally taken by oneself	home	6
2017	1056258/0014053594	male	13y	rural	none	Drugs（chlorpromazine	suicide	home	6
2018	1096113/0012498800	male	2y4m	urban	none	gasoline	accidentally taken by oneself	home	5
2018	1133452/0011187326	male	11m23d	rural	none	Parquat	contact	home	20
2015	887164/0009514671	female	5y	rural	none	Rat poison（Bromadiolone）	accidentally taken by oneself	unknown	2
2020	1227987/0015946875	female	1y7m	urban	none	Drugs（Di fenido）	accidentally taken by oneself	home	1
2012	758849	male	4y	rural	none	Parquat	contact	neighbor's house	3
2012	758851	male	4y	rural	none	Parquat	contact	neighbor's house	3
2020	1229160/0015954656	female	12y10m	urban	none	detergent	suicide	home	2
2019	1179338/0015375571	male	1y7m	rural	none	detergent	accidentally taken by oneself	home	3
2014	845127/0009016963	male	12y8m	rural	none	Organophosphorus	suicide	home	13
2013	844788/0009091689	male	15y8m	rural	none	Organophosphorus	suicide	home	3
2020	1223442/0015915140	female	4m30d	rural	none	CO	Burning coal	home	4
2013	807319/0008205940	male	2y9m	rural	none	poisonous rat poison	accidentally taken by oneself	home	4
2019	1158063/0015112278	female	4y7m	urban	none	Drugs（Compound vitamin）	accidentally taken by oneself	home	3
2015	926195/0009896683	female	3y8m	urban	none	poisonous mushroom	accidentally taken by oneself	home	3
2012	790036/0008487482	male	1y6m	rural	none	poisonous rat poison	accidentally taken by oneself	home	7
2013	834041/0008944940	female	5y2m	rural	none	Pesticides（Acetochlor）	accidentally taken by oneself	home	7
2013	810573/0008706727	male	3y8m	rural	none	Rat poison（Bromadiolone）	accidentally taken by oneself	unknown	7
2013	806625/0008679720	female	6y5m	rural	none	Parquat	accidentally taken by oneself	home	10
2012	759331/	female	3y1m	rural	none	Drugs（Pentafluorolido）	accidentally taken by oneself	home	5
2015	921467/0009846450	male	14d	rural	none	Drugs（cocaine	误accidentally taken by family	home	7
2012	782114/0008444064	female	10y11m	rural	none	Parquat	accidentally taken by oneself	home	1
2018	1094810/0011107060	male	9y1m	rural	none	Parquat	accidentally taken by oneselfFood contaminated	home	12
2013	806626/0008679721	male	3y5m	rural	none	Parquat	accidentally taken by oneselfFood contaminated	home	10
2016	1000857/0012814744	female	2y3m	rural	none	Parquat	accidentally taken by oneself	home	26
2013	809717/0008744282	male	1y8m	rural	none	poisonous rat poison	accidentally taken by oneself	home	5
2014	846611/0009033477	male	1y11m	rural	none	poisonous rat poison	accidentally taken by oneself	home	4
2018	1096468/0014442064	male	11y2m	rural	none	Diquat	accidentally taken by oneselfFood contaminated	home	9
2020	1238744/0016048233	female	15y	rural	none	poisonous rat poison	suicide	home	4
2015	907518/0009821079	male	3y1m	rural	father epilepsy	Drugs（carbamazepine）	accidentally taken by oneself	home	7
2015	948331/0012260674	male	2y11m	rural	none	Drugs（perphenazine）	accidentally taken by oneself	home	5
2014	862405/0008212317	female	2y4m	rural	none	poisonous rat poison	accidentally taken by oneself	home	5
2016	971013/012409984	female	13y4m	rural	none	Rat poison（Except for tetramine and bromadiolone）	suicide	home	4
2020	1226569/0015939149	female	13y5m	urban	depression	Drugs（Voxamine maleate）	suicide	home	1
2014	885393/0009471418	male	9y2m	urban	none	cosmetics	accidentally taken by oneself	home	4
2016	1004354/0012817646	male	5y	rural	none	Rat poison（Dalon）	accidentally taken by oneself	home	2
2015	946049/0009523906	male	1y8m	urban	none	Drugs（Anil iodine）	family accidentally fed	home	1
2020	1238698/0016047873	male	14y3m	rural	none	Parquat	accidentally taken by oneself	unknown	15
2012	754279	female	4y3m	rural	none	Rat poison（Bromadiolone）	accidentally taken by oneself	home	1
2013	808272/0008610052	male	2y9m	rural	none	Organophosphorus	skin contact	home	9
2019	1174647/0015318134	male	8y3m	rural	none	Parquat	accidentally taken by oneself	home	5
2014	890133/0009567392	female	9y	rural	none	poisonous mushroom	accidentally taken by oneself	home	3
2013	841310/0008998518	male	1y6m	rural	none	poisonous rat poison	accidentally taken by oneself	home	4
2019	1213837/0015796957	male	5y	rural	none	Rat poison（Bromadiolone）	accidentally taken by oneself	unknown	7
2014	879636/0009416511	female	2y9m	urban	none	poisonous mushroom	accidentally taken by oneself	home	5
2020	1228088/0012259761	female	13y10m	urban	depression	Drugs（Sertraline Hydrochloride）	suicide	home	4
2013	810591/0008720618	male	4y6m	rural	none	Rat poison（Bromadiolone）	accidentally taken by oneself	unknown	7
2019	1211575/0015769482	female	11y4m	urban	none	Diquat	suicide	home	16
2017	1044061/0013247294	female	1y11m	rural	none	Parquat	accidentally taken by oneself	home	11
2016	1011499/0012778863	male	1y5m	rural	none	poisonous rat poison	accidentally taken by oneself	home	11
2012	763050	female	2y6m	urban	none	Drugs（Pentafluorolido）	accidentally taken by oneself	home	10
